# Supplementary material for: Rethinking Alzheimer’s: novel miRNAs illuminate a disease beyond the brain
Source: Mol Psychiatry. 2026 Feb 13;31(7):3595–604. doi: 10.1038/s41380-026-03487-6 (PMC13269133; doi:10.1038/s41380-026-03487-6)
Supplement: Supplementary file 9 — Supplementary Tables [file 41380_2026_3487_MOESM9_ESM.xlsx]

## Sheet: 1A
miRNA	Trend	Occurence	N total	fold-change	log2FC	-log10 P-value	abs. pseudo-T-score	References
let-7a-2-3p	1	7	2806	1.02271	0.0323947	0.0350191	1.91662	Carna2023; Lu2021; Dong2021; Wang2022; Batabyal2023; Shigemizu2019; Zhai2024
let-7a-3p	-1	13	3269	0.977296	-0.0331327	0.130443	1.17993	Carna2023; Lu2021; Dong2021; Keller2016a; Keller2016b; Wang2022; Lugli2015; Batabyal2023; Leidinger2013; Shigemizu2019; Wen2024; Zhai2024; Palade2024
let-7a-5p	-1	16	3366	0.9258	-0.111228	4.76637	1.69271	Carna2023; Lu2021; Chao2020; Dong2021; Keller2016a; Keller2016b; Wang2022; Fitz2021; Lugli2015; Visconte2023; Batabyal2023; Leidinger2013; Shigemizu2019; Wen2024; Zhai2024; Palade2024
let-7b-3p	1	14	3339	1.14118	0.190532	5.59639	2.6318	Carna2023; Lu2021; Dong2021; Keller2016a; Keller2016b; Wang2022; Wu2020b; Lugli2015; Batabyal2023; Leidinger2013; Shigemizu2019; Wen2024; Zhai2024; Palade2024
let-7b-5p	-1	17	3489	0.943676	-0.0836372	1.06724	2.04417	Carna2023; Lu2021; Chao2020; Dong2021; Keller2016a; Keller2016b; Wang2022; Fitz2021; Wu2020a; Lugli2015; Batabyal2023; Leidinger2013; Denk2018; Shigemizu2019; Wen2024; Zhai2024; Palade2024
let-7c-3p	1	7	2806	1.17742	0.235635	1.34065	2.05408	Carna2023; Lu2021; Dong2021; Wang2022; Batabyal2023; Shigemizu2019; Zhai2024
let-7c-5p	-1	15	3342	0.935745	-0.0958131	1.06944	1.61343	Carna2023; Lu2021; Chao2020; Dong2021; Keller2016a; Keller2016b; Wang2022; Fitz2021; Lugli2015; Visconte2023; Batabyal2023; Denk2018; Shigemizu2019; Zhai2024; Palade2024
let-7d-3p	1	17	3762	1.17023	0.226787	8.61272	1.21302	Carna2023; Lu2021; Chao2020; Dong2021; Keller2016a; Keller2016b; Wang2022; Fitz2021; Wu2020b; Lugli2015; Batabyal2023; Leidinger2013; Ludwig2019; Shigemizu2019; Wen2024; Zhai2024; Palade2024
let-7d-5p	-1	18	3521	0.894866	-0.160256	1.04135	2.0782	Carna2023; Lu2021; Chao2020; Dong2021; Keller2016a; Keller2016b; Wang2022; Fitz2021; Wu2020b; Lugli2015; Visconte2023; Batabyal2023; Leidinger2013; Denk2018; Shigemizu2019; Wen2024; Zhai2024; Palade2024
let-7e-3p	1	8	2855	1.01407	0.020153	0.046956	0.526352	Carna2023; Lu2021; Dong2021; Wang2022; Batabyal2023; Shigemizu2019; Wen2024; Zhai2024
let-7e-5p	-1	17	3451	0.916	-0.126581	4.80993	1.99482	Carna2023; Lu2021; Chao2020; Dong2021; Keller2016a; Keller2016b; Wang2022; Fitz2021; Lugli2015; Visconte2023; Batabyal2023; Leidinger2013; Denk2018; Shigemizu2019; Wen2024; Zhai2024; Palade2024
let-7f-1-3p	1	12	3165	1.09266	0.127844	0.353361	1.74418	Carna2023; Lu2021; Dong2021; Keller2016a; Keller2016b; Wang2022; Lugli2015; Batabyal2023; Leidinger2013; Shigemizu2019; Wen2024; Zhai2024
let-7f-2-3p	1	11	3116	1.04663	0.0657554	0.0304898	1.7174	Carna2023; Lu2021; Dong2021; Keller2016a; Wang2022; Lugli2015; Batabyal2023; Leidinger2013; Shigemizu2019; Zhai2024; Palade2024
let-7f-5p	-1	18	3810	0.906944	-0.140914	5.49415	1.4737	Carna2023; Lu2021; Chao2020; Dong2021; Keller2016a; Keller2016b; Wang2022; Fitz2021; Lugli2015; Visconte2023; Batabyal2023; Leidinger2013; Ludwig2019; Denk2018; Shigemizu2019; Wen2024; Zhai2024; Palade2024
let-7g-3p	-1	7	2806	0.91475	-0.12855	0.513163	0.67232	Carna2023; Lu2021; Dong2021; Wang2022; Batabyal2023; Shigemizu2019; Zhai2024
let-7g-5p	-1	18	3521	0.937535	-0.0930557	11.7968	1.08567	Carna2023; Lu2021; Chao2020; Dong2021; Keller2016a; Keller2016b; Wang2022; Fitz2021; Wu2020b; Lugli2015; Visconte2023; Batabyal2023; Leidinger2013; Denk2018; Shigemizu2019; Wen2024; Zhai2024; Palade2024
let-7i-3p	-1	13	3236	0.960726	-0.0578034	0.373923	0.896272	Carna2023; Lu2021; Dong2021; Keller2016a; Keller2016b; Wang2022; Wu2020a; Lugli2015; Batabyal2023; Leidinger2013; Shigemizu2019; Wen2024; Zhai2024
let-7i-5p	-1	17	3488	0.915266	-0.127736	0.923398	2.45	Carna2023; Lu2021; Chao2020; Dong2021; Keller2016a; Keller2016b; Wang2022; Fitz2021; Wu2020b; Lugli2015; Batabyal2023; Leidinger2013; Denk2018; Shigemizu2019; Wen2024; Zhai2024; Palade2024
miR-100-3p	-1	8	2839	0.94092	-0.0878563	0.218727	0.240664	Carna2023; Lu2021; Dong2021; Wang2022; Visconte2023; Batabyal2023; Shigemizu2019; Zhai2024
miR-100-5p	1	17	3451	1.0691	0.0963936	0.00212418	1.4326	Carna2023; Lu2021; Chao2020; Dong2021; Keller2016a; Keller2016b; Wang2022; Fitz2021; Lugli2015; Visconte2023; Batabyal2023; Leidinger2013; Denk2018; Shigemizu2019; Wen2024; Zhai2024; Palade2024
miR-101-3p	-1	16	3426	0.943481	-0.0839352	9.93226	0.274701	Carna2023; Lu2021; Dong2021; Keller2016a; Keller2016b; Wang2022; Fitz2021; Lugli2015; Visconte2023; Batabyal2023; Leidinger2013; Denk2018; Shigemizu2019; Wen2024; Zhai2024; Palade2024
miR-101-5p	-1	9	2925	0.926324	-0.110411	0.255663	0.166396	Carna2023; Lu2021; Dong2021; Wang2022; Lugli2015; Batabyal2023; Shigemizu2019; Wen2024; Zhai2024
miR-10226	1	3	137	3.09346	1.62922	0.00165344	2.55645	Dong2021; Wang2022; Zhai2024
miR-10392-3p	-1	3	137	0.372907	-1.42311	0.00920989	0.415756	Dong2021; Wang2022; Zhai2024
miR-10392-5p	1	3	137	6.51113	2.70291	1.34611	1.92069	Dong2021; Wang2022; Zhai2024
miR-10393-3p	-1	3	137	0.882787	-0.179863	0.00082107	0.17493	Dong2021; Wang2022; Zhai2024
miR-10393-5p	1	3	137	1.81956	0.863586	0.00082107	0.445893	Dong2021; Wang2022; Zhai2024
miR-10394-3p	-1	3	137	0.596463	-0.745495	0.00082107	2.25942	Dong2021; Wang2022; Zhai2024
miR-10395-3p	1	3	137	1.18405	0.243729	0.778566	4.0542	Dong2021; Wang2022; Zhai2024
miR-10396a-3p	-1	3	137	0.493172	-1.01984	0.178484	25.2046	Dong2021; Wang2022; Zhai2024
miR-10396a-5p	-1	3	137	0.527904	-0.921654	0.0134687	1.51905	Dong2021; Wang2022; Zhai2024
miR-10396b-3p	-1	3	137	0.84459	-0.243677	0.00082107	4.22276	Dong2021; Wang2022; Zhai2024
miR-10396b-5p	-1	3	137	0.527904	-0.921654	0.0134687	1.51905	Dong2021; Wang2022; Zhai2024
miR-10397-3p	1	3	137	1.58997	0.669001	0.00082107	3.51751	Dong2021; Wang2022; Zhai2024
miR-10397-5p	-1	3	137	0.118111	-3.08178	0.333384	1.87449	Dong2021; Wang2022; Zhai2024
miR-10398-3p	-1	4	186	0.990281	-0.0140906	4.09807e-05	0.16395	Dong2021; Wang2022; Wen2024; Zhai2024
miR-10398-5p	-1	4	186	0.757791	-0.400128	4.09807e-05	1.16584	Dong2021; Wang2022; Wen2024; Zhai2024
miR-10399-3p	-1	5	290	0.842925	-0.246524	3.97658e-07	1.13576	Dong2021; Wang2022; Wen2024; Zhai2024; Palade2024
miR-10399-5p	-1	4	186	0.963687	-0.0533629	4.29595e-05	0.11941	Dong2021; Wang2022; Wen2024; Zhai2024
miR-103a-2-5p	-1	8	2910	0.975505	-0.0357794	0.013598	1.06071	Carna2023; Lu2021; Dong2021; Keller2016b; Wang2022; Batabyal2023; Shigemizu2019; Zhai2024
miR-103a-3p	-1	15	3660	0.628699	-0.669558	16.6183	2.00634	Carna2023; Lu2021; Keller2016a; Keller2016b; Fitz2021; Lugli2015; Visconte2023; Batabyal2023; Leidinger2013; Ludwig2019; Denk2018; Shigemizu2019; Wen2024; Zhai2024; Palade2024
miR-103b	-1	5	2739	0.967523	-0.0476314	0.136528	0.438464	Carna2023; Lu2021; Lugli2015; Batabyal2023; Shigemizu2019
miR-10400-3p	-1	3	137	0.516086	-0.954316	0.13936	1.99297	Dong2021; Wang2022; Zhai2024
miR-10400-5p	-1	3	137	0.41543	-1.26732	0.00082173	1.9275	Dong2021; Wang2022; Zhai2024
miR-10401-3p	1	4	186	1.20618	0.270447	0.0135887	0.642943	Dong2021; Wang2022; Wen2024; Zhai2024
miR-10401-5p	-1	3	137	0.497103	-1.00838	0.0439201	1.35187	Dong2021; Wang2022; Zhai2024
miR-10527-5p	1	5	290	1.39513	0.480395	0.0903735	2.57374	Dong2021; Wang2022; Wen2024; Zhai2024; Palade2024
miR-105-3p	-1	5	2681	0.971584	-0.0415887	0.14314	0.12579	Carna2023; Lu2021; Batabyal2023; Shigemizu2019; Zhai2024
miR-105-5p	-1	7	2806	0.931654	-0.102133	0.0317829	1.69693	Carna2023; Lu2021; Dong2021; Wang2022; Batabyal2023; Shigemizu2019; Zhai2024
miR-106a-3p	-1	8	2855	0.865631	-0.208176	4.80406	1.36986	Carna2023; Lu2021; Dong2021; Wang2022; Batabyal2023; Shigemizu2019; Wen2024; Zhai2024
miR-106a-5p	-1	15	3387	0.898246	-0.154817	5.10199	1.66445	Carna2023; Lu2021; Dong2021; Keller2016a; Keller2016b; Wang2022; Lugli2015; Visconte2023; Batabyal2023; Leidinger2013; Denk2018; Shigemizu2019; Wen2024; Zhai2024; Palade2024
miR-106b-3p	-1	16	3411	0.962409	-0.0552775	1.44227	1.49425	Carna2023; Lu2021; Dong2021; Keller2016a; Keller2016b; Wang2022; Fitz2021; Wu2020b; Lugli2015; Visconte2023; Batabyal2023; Leidinger2013; Shigemizu2019; Wen2024; Zhai2024; Palade2024
miR-106b-5p	-1	16	3426	0.920004	-0.120288	3.64507	2.27428	Carna2023; Lu2021; Dong2021; Keller2016a; Keller2016b; Wang2022; Fitz2021; Lugli2015; Visconte2023; Batabyal2023; Leidinger2013; Denk2018; Shigemizu2019; Wen2024; Zhai2024; Palade2024
miR-107	-1	14	3618	0.923023	-0.115561	7.33055	1.78096	Carna2023; Lu2021; Dong2021; Keller2016a; Keller2016b; Wang2022; Fitz2021; Lugli2015; Batabyal2023; Leidinger2013; Ludwig2019; Shigemizu2019; Zhai2024; Palade2024
miR-10a-3p	-1	11	3068	0.980624	-0.0282278	0.21556	0.891782	Carna2023; Lu2021; Dong2021; Wang2022; Fitz2021; Lugli2015; Batabyal2023; Shigemizu2019; Wen2024; Zhai2024; Palade2024
miR-10a-5p	1	18	3507	1.04751	0.0669625	0.483907	1.36274	Carna2023; Lu2021; Chao2020; Dong2021; Keller2016a; Keller2016b; Wang2022; Fitz2021; Wu2020a; Wu2020b; Lugli2015; Visconte2023; Batabyal2023; Leidinger2013; Shigemizu2019; Wen2024; Zhai2024; Palade2024
miR-10b-3p	-1	10	2958	0.961565	-0.0565435	0.485184	0.730653	Carna2023; Lu2021; Dong2021; Wang2022; Lugli2015; Visconte2023; Batabyal2023; Shigemizu2019; Wen2024; Zhai2024
miR-10b-5p	1	16	3366	1.00293	0.00421547	0.564753	0.60131	Carna2023; Lu2021; Chao2020; Dong2021; Keller2016a; Keller2016b; Wang2022; Fitz2021; Lugli2015; Visconte2023; Batabyal2023; Leidinger2013; Shigemizu2019; Wen2024; Zhai2024; Palade2024
miR-11400	-1	5	290	0.629759	-0.667129	0.00048863	1.33656	Dong2021; Wang2022; Wen2024; Zhai2024; Palade2024
miR-11401	1	3	137	1.32841	0.409705	0.000857541	3.67542	Dong2021; Wang2022; Zhai2024
miR-1178-3p	1	5	2681	1.08467	0.117252	0.521823	0.307364	Carna2023; Lu2021; Batabyal2023; Shigemizu2019; Zhai2024
miR-1178-5p	-1	7	2806	0.914633	-0.128735	0.58757	0.0999738	Carna2023; Lu2021; Dong2021; Wang2022; Batabyal2023; Shigemizu2019; Zhai2024
miR-1179	-1	6	2714	0.994769	-0.00756672	0.0101197	0.794091	Carna2023; Lu2021; Visconte2023; Batabyal2023; Shigemizu2019; Zhai2024
miR-1180-3p	1	13	3169	1.07503	0.104377	0.930643	1.31327	Carna2023; Lu2021; Chao2020; Dong2021; Keller2016a; Keller2016b; Wang2022; Fitz2021; Lugli2015; Batabyal2023; Shigemizu2019; Wen2024; Zhai2024
miR-1180-5p	-1	7	2806	0.911132	-0.134269	0.273374	1.90998	Carna2023; Lu2021; Dong2021; Wang2022; Batabyal2023; Shigemizu2019; Zhai2024
miR-1181	-1	7	2806	0.995399	-0.00665255	2.13245	1.77693	Carna2023; Lu2021; Dong2021; Wang2022; Batabyal2023; Shigemizu2019; Zhai2024
miR-1182	1	5	2681	1.06207	0.0868743	1.10315	1.06212	Carna2023; Lu2021; Batabyal2023; Shigemizu2019; Zhai2024
miR-1183	-1	6	2714	0.94458	-0.082255	0.316884	0.0554429	Carna2023; Lu2021; Visconte2023; Batabyal2023; Shigemizu2019; Zhai2024
miR-1184	-1	7	2818	0.965143	-0.051185	0.549741	0.696719	Carna2023; Lu2021; Dong2021; Wang2022; Kumar2017; Batabyal2023; Shigemizu2019
miR-1185-1-3p	1	10	2964	1.03665	0.0519317	0.680179	0.308887	Carna2023; Lu2021; Dong2021; Wang2022; Fitz2021; Lugli2015; Batabyal2023; Shigemizu2019; Wen2024; Zhai2024
miR-1185-2-3p	1	7	2806	1.02085	0.0297657	0.500427	0.614613	Carna2023; Lu2021; Dong2021; Wang2022; Batabyal2023; Shigemizu2019; Zhai2024
miR-1185-5p	-1	7	2806	0.924411	-0.113393	0.234	2.24471	Carna2023; Lu2021; Dong2021; Wang2022; Batabyal2023; Shigemizu2019; Zhai2024
miR-1193	-1	7	2806	0.948825	-0.0757862	0.257294	1.83877	Carna2023; Lu2021; Dong2021; Wang2022; Batabyal2023; Shigemizu2019; Zhai2024
miR-1197	-1	8	2876	0.920043	-0.120227	0.432306	0.144946	Carna2023; Lu2021; Dong2021; Wang2022; Lugli2015; Batabyal2023; Shigemizu2019; Zhai2024
miR-1199-3p	1	7	2806	1.04947	0.0696576	2.70062	1.51122	Carna2023; Lu2021; Dong2021; Wang2022; Batabyal2023; Shigemizu2019; Zhai2024
miR-1199-5p	1	6	2794	1.1131	0.154578	3.61455	1.84799	Carna2023; Lu2021; Dong2021; Wang2022; Batabyal2023; Shigemizu2019
miR-1200	1	7	2806	1.00438	0.00630254	0.0350188	0.302746	Carna2023; Lu2021; Dong2021; Wang2022; Batabyal2023; Shigemizu2019; Zhai2024
miR-1202	1	4	2669	1.02485	0.0354128	0.308045	0.623713	Carna2023; Lu2021; Batabyal2023; Shigemizu2019
miR-1203	-1	7	2806	0.997708	-0.00330976	0.93806	1.4201	Carna2023; Lu2021; Dong2021; Wang2022; Batabyal2023; Shigemizu2019; Zhai2024
miR-1204	1	5	2681	1.13256	0.179584	3.56187	0.582448	Carna2023; Lu2021; Batabyal2023; Shigemizu2019; Zhai2024
miR-1205	1	7	2806	1.0083	0.0119285	0.0549625	1.78381	Carna2023; Lu2021; Dong2021; Wang2022; Batabyal2023; Shigemizu2019; Zhai2024
miR-1206	-1	5	2681	0.950339	-0.0734864	0.259049	0.716994	Carna2023; Lu2021; Batabyal2023; Shigemizu2019; Zhai2024
miR-1207-3p	1	4	2669	1.19776	0.260343	6.15346	1.44718	Carna2023; Lu2021; Batabyal2023; Shigemizu2019
miR-1207-5p	-1	8	2830	0.985804	-0.0206269	0.765963	0.613946	Carna2023; Lu2021; Dong2021; Wang2022; Kumar2017; Batabyal2023; Shigemizu2019; Zhai2024
miR-1208	1	5	2702	1.09928	0.136558	0.598996	2.48155	Carna2023; Lu2021; Visconte2023; Batabyal2023; Shigemizu2019
miR-12114	1	3	137	1.49367	0.578858	0.00082107	2.05894	Dong2021; Wang2022; Zhai2024
miR-12115	-1	3	137	0.35652	-1.48795	0.00082107	0.709309	Dong2021; Wang2022; Zhai2024
miR-12120	-1	3	137	0.578768	-0.788943	0.00139199	1.60556	Dong2021; Wang2022; Zhai2024
miR-12121	-1	3	137	0.493244	-1.01963	0.00082107	0.451964	Dong2021; Wang2022; Zhai2024
miR-12128	1	3	137	1.06752	0.0942674	0.00140697	0.598314	Dong2021; Wang2022; Zhai2024
miR-12135	-1	3	137	0.425711	-1.23205	0.00115977	2.07391	Dong2021; Wang2022; Zhai2024
miR-12136	-1	4	278	0.763104	-0.390048	0.708433	1.09028	Dong2021; Wang2022; Wen2024; Palade2024
miR-1224-3p	1	7	2806	1.08675	0.120017	3.15601	0.584251	Carna2023; Lu2021; Dong2021; Wang2022; Batabyal2023; Shigemizu2019; Zhai2024
miR-1224-5p	1	9	2894	1.0878	0.12142	0.0569555	2.13046	Carna2023; Lu2021; Dong2021; Wang2022; Fitz2021; Batabyal2023; Shigemizu2019; Wen2024; Zhai2024
miR-1225-3p	-1	8	2839	0.950038	-0.0739436	1.05585	0.227259	Carna2023; Lu2021; Dong2021; Wang2022; Visconte2023; Batabyal2023; Shigemizu2019; Zhai2024
miR-1225-5p	-1	8	2855	0.933762	-0.0988739	3.31897	0.610372	Carna2023; Lu2021; Dong2021; Wang2022; Batabyal2023; Shigemizu2019; Wen2024; Zhai2024
miR-1226-3p	1	12	3134	1.11655	0.159045	10.6344	0.509579	Carna2023; Lu2021; Dong2021; Keller2016a; Keller2016b; Wang2022; Fitz2021; Batabyal2023; Leidinger2013; Shigemizu2019; Wen2024; Zhai2024
miR-1226-5p	-1	7	2806	0.896859	-0.157047	0.134631	2.00139	Carna2023; Lu2021; Dong2021; Wang2022; Batabyal2023; Shigemizu2019; Zhai2024
miR-1227-3p	-1	8	2876	0.924967	-0.112526	1.88339	0.108622	Carna2023; Lu2021; Dong2021; Wang2022; Visconte2023; Batabyal2023; Shigemizu2019; Wen2024
miR-1227-5p	-1	5	2681	0.95891	-0.0605326	5.57814	0.50843	Carna2023; Lu2021; Batabyal2023; Shigemizu2019; Zhai2024
miR-1228-3p	1	7	2843	1.08044	0.111622	9.77997	0.411265	Carna2023; Lu2021; Dong2021; Wang2022; Batabyal2023; Shigemizu2019; Wen2024
miR-1228-5p	1	8	2855	1.01327	0.0190173	1.09632	1.05314	Carna2023; Lu2021; Dong2021; Wang2022; Batabyal2023; Shigemizu2019; Wen2024; Zhai2024
miR-1229-3p	1	10	3035	1.21862	0.285249	30.2196	3.26003	Carna2023; Lu2021; Dong2021; Keller2016a; Keller2016b; Wang2022; Batabyal2023; Shigemizu2019; Wen2024; Zhai2024
miR-1229-5p	1	7	2806	1.03712	0.052576	0.343243	0.609779	Carna2023; Lu2021; Dong2021; Wang2022; Batabyal2023; Shigemizu2019; Zhai2024
miR-122-3p	1	7	2800	1.06725	0.0938938	0.168177	2.18385	Carna2023; Lu2021; Lugli2015; Batabyal2023; Shigemizu2019; Wen2024; Zhai2024
miR-122-5p	-1	11	3001	0.840019	-0.251506	2.98208	1.98122	Carna2023; Lu2021; Chao2020; Fitz2021; Lugli2015; Visconte2023; Batabyal2023; Shigemizu2019; Wen2024; Zhai2024; Palade2024
miR-1231	-1	7	2806	0.944841	-0.0818573	1.90298	1.16051	Carna2023; Lu2021; Dong2021; Wang2022; Batabyal2023; Shigemizu2019; Zhai2024
miR-1233-3p	1	10	3019	1.09213	0.127145	20.5134	0.870197	Carna2023; Lu2021; Dong2021; Keller2016a; Keller2016b; Wang2022; Visconte2023; Batabyal2023; Shigemizu2019; Zhai2024
miR-1233-5p	1	5	2681	1.01948	0.0278365	0.279766	0.916896	Carna2023; Lu2021; Batabyal2023; Shigemizu2019; Zhai2024
miR-1234-3p	1	9	3044	1.0589	0.0825648	1.45773	0.523829	Carna2023; Lu2021; Dong2021; Keller2016a; Keller2016b; Wang2022; Wu2020b; Batabyal2023; Shigemizu2019
miR-1236-3p	1	6	2794	1.14923	0.200662	16.4287	0.537715	Carna2023; Lu2021; Dong2021; Wang2022; Batabyal2023; Shigemizu2019
miR-1236-5p	-1	7	2806	0.909672	-0.136582	2.65691	0.706977	Carna2023; Lu2021; Dong2021; Wang2022; Batabyal2023; Shigemizu2019; Zhai2024
miR-1237-3p	1	7	2843	1.0912	0.125913	8.60937	0.00956908	Carna2023; Lu2021; Dong2021; Wang2022; Batabyal2023; Shigemizu2019; Wen2024
miR-1237-5p	1	7	2806	1.0866	0.119824	4.68753	1.87215	Carna2023; Lu2021; Dong2021; Wang2022; Batabyal2023; Shigemizu2019; Zhai2024
miR-1238-3p	1	10	3035	1.0665	0.0928802	12.4592	0.615166	Carna2023; Lu2021; Dong2021; Keller2016a; Keller2016b; Wang2022; Batabyal2023; Shigemizu2019; Wen2024; Zhai2024
miR-1238-5p	1	7	2806	1.03684	0.0521921	0.778305	0.247568	Carna2023; Lu2021; Dong2021; Wang2022; Batabyal2023; Shigemizu2019; Zhai2024
miR-1243	-1	6	2714	0.929754	-0.105078	0.42643	1.32443	Carna2023; Lu2021; Visconte2023; Batabyal2023; Shigemizu2019; Zhai2024
miR-1244	-1	5	2681	0.951051	-0.0724061	0.234237	1.17789	Carna2023; Lu2021; Batabyal2023; Shigemizu2019; Zhai2024
miR-1245a	-1	4	2669	0.924807	-0.112776	0.556191	0.0761297	Carna2023; Lu2021; Batabyal2023; Shigemizu2019
miR-1245b-3p	-1	4	2669	0.948046	-0.0769704	0.246913	19.4579	Carna2023; Lu2021; Batabyal2023; Shigemizu2019
miR-1245b-5p	-1	5	2681	0.943821	-0.0834149	0.248036	1.12942	Carna2023; Lu2021; Batabyal2023; Shigemizu2019; Zhai2024
miR-1246	-1	12	3139	0.843476	-0.245581	1.02581	2.03408	Carna2023; Lu2021; Chao2020; Dong2021; Wang2022; Lugli2015; Batabyal2023; Denk2018; Shigemizu2019; Wen2024; Zhai2024; Palade2024
miR-1247-3p	1	7	2806	1.03336	0.0473474	0.21812	1.49263	Carna2023; Lu2021; Dong2021; Wang2022; Batabyal2023; Shigemizu2019; Zhai2024
miR-1247-5p	1	9	2888	1.00327	0.00471696	3.31565e-05	0.679961	Carna2023; Lu2021; Dong2021; Wang2022; Visconte2023; Batabyal2023; Shigemizu2019; Wen2024; Zhai2024
miR-1248	-1	8	2877	0.937993	-0.0923503	0.367653	0.0872564	Carna2023; Lu2021; Dong2021; Wang2022; Wu2020a; Batabyal2023; Shigemizu2019; Zhai2024
miR-1249	-1	3	111	0.988944	-0.016039	0.272808	0.203614	Carna2023; Batabyal2023; Leidinger2013
miR-1249-3p	1	9	3088	1.05058	0.0711903	4.89714	0.81147	Lu2021; Dong2021; Keller2016a; Keller2016b; Wang2022; Shigemizu2019; Wen2024; Zhai2024; Palade2024
miR-1249-5p	1	5	2755	1.08792	0.121573	2.77239	3.14114	Lu2021; Dong2021; Wang2022; Shigemizu2019; Zhai2024
miR-124-3p	-1	10	2919	0.958883	-0.0605732	0.204213	1.45469	Carna2023; Lu2021; Chao2020; Dong2021; Wang2022; Fitz2021; Batabyal2023; Shigemizu2019; Wen2024; Zhai2024
miR-124-5p	1	7	2806	1.01245	0.0178521	0.129219	0.998302	Carna2023; Lu2021; Dong2021; Wang2022; Batabyal2023; Shigemizu2019; Zhai2024
miR-1250-3p	1	4	2669	1.20527	0.269358	10.8765	1.38352	Carna2023; Lu2021; Batabyal2023; Shigemizu2019
miR-1250-5p	1	7	2806	1.04757	0.0670512	0.249508	0.82908	Carna2023; Lu2021; Dong2021; Wang2022; Batabyal2023; Shigemizu2019; Zhai2024
miR-1251-3p	-1	7	2806	0.99289	-0.0102936	0.0293409	0.0901192	Carna2023; Lu2021; Dong2021; Wang2022; Batabyal2023; Shigemizu2019; Zhai2024
miR-1251-5p	-1	7	2806	0.929276	-0.105822	0.534741	0.444205	Carna2023; Lu2021; Dong2021; Wang2022; Batabyal2023; Shigemizu2019; Zhai2024
miR-1252-3p	-1	5	2681	0.950721	-0.0729054	0.247803	1.01086	Carna2023; Lu2021; Batabyal2023; Shigemizu2019; Zhai2024
miR-1252-5p	-1	5	2681	0.952031	-0.0709201	0.221996	1.11284	Carna2023; Lu2021; Batabyal2023; Shigemizu2019; Zhai2024
miR-1253	-1	8	2839	0.942082	-0.0860756	0.234136	0.115242	Carna2023; Lu2021; Dong2021; Wang2022; Visconte2023; Batabyal2023; Shigemizu2019; Zhai2024
miR-1254	1	7	2909	1.16411	0.219225	16.2107	0.959974	Carna2023; Lu2021; Keller2016a; Keller2016b; Batabyal2023; Leidinger2013; Shigemizu2019
miR-1255a	-1	9	2952	0.984374	-0.0227215	0.00368956	0.0127099	Carna2023; Lu2021; Dong2021; Keller2016a; Wang2022; Lugli2015; Batabyal2023; Shigemizu2019; Zhai2024
miR-1255b-2-3p	1	4	2669	1.02987	0.042462	0.0786163	2.86638	Carna2023; Lu2021; Batabyal2023; Shigemizu2019
miR-1255b-5p	-1	11	3079	0.934058	-0.0984158	0.253139	0.434625	Carna2023; Lu2021; Keller2016a; Keller2016b; Fitz2021; Lugli2015; Batabyal2023; Leidinger2013; Shigemizu2019; Wen2024; Zhai2024
miR-1256	-1	6	2757	0.917606	-0.124053	0.129764	1.61928	Carna2023; Lu2021; Keller2016a; Batabyal2023; Shigemizu2019; Zhai2024
miR-1257	1	5	2681	1.05514	0.0774342	0.220984	0.0422937	Carna2023; Lu2021; Batabyal2023; Shigemizu2019; Zhai2024
miR-1258	-1	7	2806	0.993197	-0.00984883	0.222062	1.46475	Carna2023; Lu2021; Dong2021; Wang2022; Batabyal2023; Shigemizu2019; Zhai2024
miR-125a-3p	-1	10	2964	0.738227	-0.437864	11.4417	0.732015	Carna2023; Lu2021; Dong2021; Wang2022; Fitz2021; Lugli2015; Batabyal2023; Shigemizu2019; Wen2024; Zhai2024
miR-125a-5p	1	17	3451	1.16922	0.22555	11.9353	0.206883	Carna2023; Lu2021; Chao2020; Dong2021; Keller2016a; Keller2016b; Wang2022; Fitz2021; Lugli2015; Visconte2023; Batabyal2023; Leidinger2013; Denk2018; Shigemizu2019; Wen2024; Zhai2024; Palade2024
miR-125b-1-3p	-1	8	2845	0.805015	-0.312912	5.24871	1.31273	Carna2023; Lu2021; Dong2021; Wang2022; Fitz2021; Batabyal2023; Shigemizu2019; Zhai2024
miR-125b-2-3p	1	10	2958	1.00426	0.00612824	0.323113	1.31137	Carna2023; Lu2021; Dong2021; Wang2022; Lugli2015; Visconte2023; Batabyal2023; Shigemizu2019; Wen2024; Zhai2024
miR-125b-5p	1	16	3426	1.11663	0.159145	3.69185	2.07116	Carna2023; Lu2021; Dong2021; Keller2016a; Keller2016b; Wang2022; Fitz2021; Lugli2015; Visconte2023; Batabyal2023; Leidinger2013; Denk2018; Shigemizu2019; Wen2024; Zhai2024; Palade2024
miR-1260a	-1	13	3174	0.98738	-0.0183224	0.336728	0.787359	Carna2023; Lu2021; Chao2020; Dong2021; Keller2016a; Keller2016b; Wang2022; Lugli2015; Visconte2023; Batabyal2023; Leidinger2013; Shigemizu2019; Zhai2024
miR-1260b	-1	12	3141	0.977448	-0.0329083	0.472935	0.750553	Carna2023; Lu2021; Chao2020; Dong2021; Keller2016a; Keller2016b; Wang2022; Lugli2015; Batabyal2023; Leidinger2013; Shigemizu2019; Zhai2024
miR-1261	-1	7	2806	0.924529	-0.113209	0.225704	0.476947	Carna2023; Lu2021; Dong2021; Wang2022; Batabyal2023; Shigemizu2019; Zhai2024
miR-1262	-1	8	2839	0.982017	-0.0261804	0.233216	0.904891	Carna2023; Lu2021; Dong2021; Wang2022; Visconte2023; Batabyal2023; Shigemizu2019; Zhai2024
miR-1263	-1	5	2681	0.946631	-0.0791265	0.309429	1.01669	Carna2023; Lu2021; Batabyal2023; Shigemizu2019; Zhai2024
miR-1264	-1	5	2681	0.960773	-0.0577325	0.184405	0.7058	Carna2023; Lu2021; Batabyal2023; Shigemizu2019; Zhai2024
miR-1265	-1	5	2681	0.967498	-0.0476688	0.103583	1.10966	Carna2023; Lu2021; Batabyal2023; Shigemizu2019; Zhai2024
miR-1266-3p	1	6	2794	1.12432	0.169054	1.71574	2.39635	Carna2023; Lu2021; Dong2021; Wang2022; Batabyal2023; Shigemizu2019
miR-1266-5p	1	7	2806	1.09276	0.12798	3.15166	1.09975	Carna2023; Lu2021; Dong2021; Wang2022; Batabyal2023; Shigemizu2019; Zhai2024
miR-1267	1	6	2714	1.01281	0.0183644	0.0376422	0.622384	Carna2023; Lu2021; Visconte2023; Batabyal2023; Shigemizu2019; Zhai2024
miR-1268a	-1	5	2681	0.954073	-0.0678287	4.28974	6.27799	Carna2023; Lu2021; Batabyal2023; Shigemizu2019; Zhai2024
miR-1268b	-1	7	2806	0.978691	-0.0310745	1.46073	1.52767	Carna2023; Lu2021; Dong2021; Wang2022; Batabyal2023; Shigemizu2019; Zhai2024
miR-1269a	1	7	2806	1.03165	0.0449499	0.16389	1.43724	Carna2023; Lu2021; Dong2021; Wang2022; Batabyal2023; Shigemizu2019; Zhai2024
miR-1269b	1	7	2806	1.13105	0.17766	0.0939778	1.63233	Carna2023; Lu2021; Dong2021; Wang2022; Batabyal2023; Shigemizu2019; Zhai2024
miR-126-3p	-1	19	3625	0.904858	-0.144237	10.1863	1.69607	Carna2023; Lu2021; Chao2020; Dong2021; Keller2016a; Keller2016b; Wang2022; Fitz2021; Wu2020b; Lugli2015; Visconte2023; Batabyal2023; Leidinger2013; Denk2018; Shigemizu2019; Wen2024; Zhai2024; Palade2024; Palade2024
miR-126-5p	-1	16	3411	0.895176	-0.159757	1.80305	2.08301	Carna2023; Lu2021; Dong2021; Keller2016a; Keller2016b; Wang2022; Fitz2021; Wu2020b; Lugli2015; Visconte2023; Batabyal2023; Leidinger2013; Shigemizu2019; Wen2024; Zhai2024; Palade2024
miR-1270	1	12	3118	1.00637	0.00916262	0.035083	0.741731	Carna2023; Lu2021; Dong2021; Keller2016a; Keller2016b; Wang2022; Fitz2021; Visconte2023; Batabyal2023; Leidinger2013; Shigemizu2019; Zhai2024
miR-1271-3p	-1	7	2806	0.945368	-0.081052	0.206336	0.414276	Carna2023; Lu2021; Dong2021; Wang2022; Batabyal2023; Shigemizu2019; Zhai2024
miR-1271-5p	1	11	3095	1.07179	0.100022	0.209877	2.89318	Carna2023; Lu2021; Dong2021; Keller2016a; Keller2016b; Wang2022; Batabyal2023; Leidinger2013; Shigemizu2019; Wen2024; Zhai2024
miR-1272	1	7	2806	1.01663	0.0237912	0.108444	0.401195	Carna2023; Lu2021; Dong2021; Wang2022; Batabyal2023; Shigemizu2019; Zhai2024
miR-1273a	1	7	2919	1.14318	0.193048	3.87839	0.057642	Carna2023; Lu2021; Keller2016a; Keller2016b; Wu2020b; Batabyal2023; Shigemizu2019
miR-1273c	-1	8	2910	0.936363	-0.09486	0.0690512	2.11268	Carna2023; Lu2021; Dong2021; Keller2016b; Wang2022; Batabyal2023; Shigemizu2019; Zhai2024
miR-1273d	-1	4	2669	0.96909	-0.0452971	0.117805	1.20668	Carna2023; Lu2021; Batabyal2023; Shigemizu2019
miR-1273e	1	4	2669	1.01149	0.0164856	0.0354928	2.13893	Carna2023; Lu2021; Batabyal2023; Shigemizu2019
miR-1273f	1	4	2669	1.20621	0.270482	10.4181	1.02474	Carna2023; Lu2021; Batabyal2023; Shigemizu2019
miR-1273g-3p	1	6	2849	1.15161	0.203654	2.94296	1.55603	Carna2023; Lu2021; Keller2016a; Keller2016b; Batabyal2023; Shigemizu2019
miR-1273g-5p	1	4	2669	1.20274	0.266321	7.41336	1.02284	Carna2023; Lu2021; Batabyal2023; Shigemizu2019
miR-1273h-3p	1	13	3248	1.11442	0.156295	3.18864	1.24887	Carna2023; Lu2021; Dong2021; Keller2016a; Keller2016b; Wang2022; Fitz2021; Lugli2015; Batabyal2023; Shigemizu2019; Wen2024; Zhai2024; Palade2024
miR-1273h-5p	1	7	2834	1.13337	0.180614	9.92729	1.3099	Carna2023; Lu2021; Batabyal2023; Shigemizu2019; Wen2024; Zhai2024; Palade2024
miR-1275	-1	8	2839	0.97719	-0.0332896	0.014716	0.819376	Carna2023; Lu2021; Dong2021; Wang2022; Visconte2023; Batabyal2023; Shigemizu2019; Zhai2024
miR-1276	1	8	2839	1.03397	0.0481934	0.120195	0.190588	Carna2023; Lu2021; Dong2021; Wang2022; Visconte2023; Batabyal2023; Shigemizu2019; Zhai2024
miR-1277-3p	-1	8	2855	0.88687	-0.173205	0.301514	2.26265	Carna2023; Lu2021; Dong2021; Wang2022; Batabyal2023; Shigemizu2019; Wen2024; Zhai2024
miR-1277-5p	-1	8	2894	0.945127	-0.08142	0.317351	0.13254	Carna2023; Lu2021; Fitz2021; Lugli2015; Batabyal2023; Shigemizu2019; Zhai2024; Palade2024
miR-1278	-1	7	2806	0.936737	-0.0942839	0.306984	2.38504	Carna2023; Lu2021; Dong2021; Wang2022; Batabyal2023; Shigemizu2019; Zhai2024
miR-1279	-1	7	2806	0.911371	-0.133889	0.219411	0.659006	Carna2023; Lu2021; Dong2021; Wang2022; Batabyal2023; Shigemizu2019; Zhai2024
miR-127-3p	-1	16	3366	0.935667	-0.0959325	0.467782	0.00701086	Carna2023; Lu2021; Chao2020; Dong2021; Keller2016a; Keller2016b; Wang2022; Fitz2021; Lugli2015; Visconte2023; Batabyal2023; Leidinger2013; Shigemizu2019; Wen2024; Zhai2024; Palade2024
miR-127-5p	-1	9	2894	0.975536	-0.0357324	0.204051	0.563864	Carna2023; Lu2021; Dong2021; Wang2022; Fitz2021; Batabyal2023; Shigemizu2019; Wen2024; Zhai2024
miR-1281	1	7	2806	1.06662	0.093041	5.76628	0.341345	Carna2023; Lu2021; Dong2021; Wang2022; Batabyal2023; Shigemizu2019; Zhai2024
miR-1282	-1	7	2806	0.949484	-0.0747837	0.262984	0.711308	Carna2023; Lu2021; Dong2021; Wang2022; Batabyal2023; Shigemizu2019; Zhai2024
miR-1283	-1	7	2806	0.860507	-0.21674	0.477945	1.71355	Carna2023; Lu2021; Dong2021; Wang2022; Batabyal2023; Shigemizu2019; Zhai2024
miR-1284	1	8	2910	1.10314	0.141622	0.477098	1.22421	Carna2023; Lu2021; Dong2021; Keller2016b; Wang2022; Batabyal2023; Shigemizu2019; Zhai2024
miR-1285-3p	1	12	3165	1.09182	0.126735	2.19903	0.146597	Carna2023; Lu2021; Dong2021; Keller2016a; Keller2016b; Wang2022; Lugli2015; Batabyal2023; Leidinger2013; Shigemizu2019; Wen2024; Zhai2024
miR-1285-5p	1	10	3329	1.07848	0.109004	3.76261	2.02768	Carna2023; Lu2021; Keller2016a; Keller2016b; Batabyal2023; Leidinger2013; Ludwig2019; Shigemizu2019; Wen2024; Zhai2024
miR-1286	-1	5	2681	0.967182	-0.0481404	0.252847	1.086	Carna2023; Lu2021; Batabyal2023; Shigemizu2019; Zhai2024
miR-1287-3p	1	7	2806	1.03079	0.0437555	0.191427	0.460589	Carna2023; Lu2021; Dong2021; Wang2022; Batabyal2023; Shigemizu2019; Zhai2024
miR-1287-5p	1	13	3215	1.05116	0.0719782	0.603323	0.13404	Carna2023; Lu2021; Dong2021; Keller2016a; Keller2016b; Wang2022; Fitz2021; Wu2020a; Lugli2015; Batabyal2023; Shigemizu2019; Wen2024; Zhai2024
miR-1288-3p	1	7	2806	1.21114	0.276361	5.82623	3.27413	Carna2023; Lu2021; Dong2021; Wang2022; Batabyal2023; Shigemizu2019; Zhai2024
miR-1288-5p	1	7	2806	1.07564	0.105189	0.227152	0.940164	Carna2023; Lu2021; Dong2021; Wang2022; Batabyal2023; Shigemizu2019; Zhai2024
miR-1289	1	6	2794	1.06002	0.084095	0.102345	1.49842	Carna2023; Lu2021; Dong2021; Wang2022; Batabyal2023; Shigemizu2019
miR-128-1-5p	-1	11	3105	0.912038	-0.132834	19.998	0.530175	Carna2023; Lu2021; Dong2021; Keller2016a; Keller2016b; Wang2022; Lugli2015; Batabyal2023; Shigemizu2019; Wen2024; Zhai2024
miR-128-2-5p	1	6	2794	1.11879	0.161945	9.64779	0.883566	Carna2023; Lu2021; Dong2021; Wang2022; Batabyal2023; Shigemizu2019
miR-128-3p	-1	15	3366	0.95895	-0.0604718	3.3691	1.77996	Carna2023; Lu2021; Dong2021; Keller2016a; Keller2016b; Wang2022; Fitz2021; Lugli2015; Visconte2023; Batabyal2023; Denk2018; Shigemizu2019; Wen2024; Zhai2024; Palade2024
miR-1290	-1	5	121	0.907023	-0.140788	0.184251	1.4326	Carna2023; Chao2020; Visconte2023; Batabyal2023; Zhai2024
miR-1291	1	7	2806	1.07753	0.107734	1.03389	0.688324	Carna2023; Lu2021; Dong2021; Wang2022; Batabyal2023; Shigemizu2019; Zhai2024
miR-1292-3p	1	8	2855	1.00168	0.00242745	0.0954388	1.00282	Carna2023; Lu2021; Dong2021; Wang2022; Batabyal2023; Shigemizu2019; Wen2024; Zhai2024
miR-1292-5p	1	10	2998	1.0049	0.00705166	0.254551	2.1604	Carna2023; Lu2021; Dong2021; Keller2016b; Wang2022; Fitz2021; Batabyal2023; Shigemizu2019; Wen2024; Zhai2024
miR-1293	1	7	2806	1.17151	0.228375	12.5826	1.23602	Carna2023; Lu2021; Dong2021; Wang2022; Batabyal2023; Shigemizu2019; Zhai2024
miR-1294	-1	12	3155	0.938115	-0.0921637	1.61568	1.44976	Carna2023; Lu2021; Dong2021; Keller2016a; Keller2016b; Wang2022; Fitz2021; Lugli2015; Batabyal2023; Leidinger2013; Shigemizu2019; Zhai2024
miR-1294-5p	-1	3	190	0.723004	-0.467924	2.7338	1.10099	Wu2020a; Wu2020b; Wen2024
miR-1295a	-1	6	2730	0.948152	-0.0768097	0.195417	0.807401	Carna2023; Lu2021; Batabyal2023; Shigemizu2019; Wen2024; Zhai2024
miR-1295b-3p	-1	4	2669	0.990576	-0.0136602	0.0121301	0.137597	Carna2023; Lu2021; Batabyal2023; Shigemizu2019
miR-1295b-5p	-1	4	2669	0.977456	-0.0328968	0.0514309	2.53409	Carna2023; Lu2021; Batabyal2023; Shigemizu2019
miR-1296-3p	1	7	2806	1.11065	0.151408	0.414965	1.11802	Carna2023; Lu2021; Dong2021; Wang2022; Batabyal2023; Shigemizu2019; Zhai2024
miR-1296-5p	1	13	3248	1.11499	0.157025	2.75406	1.56944	Carna2023; Lu2021; Dong2021; Keller2016a; Keller2016b; Wang2022; Fitz2021; Lugli2015; Batabyal2023; Shigemizu2019; Wen2024; Zhai2024; Palade2024
miR-1297	-1	7	2806	0.940042	-0.0892023	0.188839	2.62799	Carna2023; Lu2021; Dong2021; Wang2022; Batabyal2023; Shigemizu2019; Zhai2024
miR-1298-3p	1	8	2855	1.04184	0.0591382	0.149435	0.549617	Carna2023; Lu2021; Dong2021; Wang2022; Batabyal2023; Shigemizu2019; Wen2024; Zhai2024
miR-1298-5p	1	9	2878	1.01579	0.0225988	0.671813	1.58054	Carna2023; Lu2021; Dong2021; Wang2022; Fitz2021; Visconte2023; Batabyal2023; Shigemizu2019; Zhai2024
miR-1299	-1	9	2899	0.912856	-0.131541	0.121694	1.18064	Carna2023; Lu2021; Fitz2021; Lugli2015; Batabyal2023; Leidinger2013; Shigemizu2019; Wen2024; Zhai2024
miR-129-1-3p	1	9	2959	1.01189	0.017047	0.227933	0.683343	Carna2023; Lu2021; Dong2021; Keller2016b; Wang2022; Batabyal2023; Shigemizu2019; Wen2024; Zhai2024
miR-129-2-3p	-1	7	2806	0.945369	-0.0810499	0.0734633	1.583	Carna2023; Lu2021; Dong2021; Wang2022; Batabyal2023; Shigemizu2019; Zhai2024
miR-129-5p	1	9	2894	1.12818	0.173996	3.57263	0.435471	Carna2023; Lu2021; Dong2021; Wang2022; Fitz2021; Batabyal2023; Shigemizu2019; Wen2024; Zhai2024
miR-1301-3p	-1	14	3318	0.985082	-0.021684	0.961816	0.114766	Carna2023; Lu2021; Dong2021; Keller2016a; Keller2016b; Wang2022; Fitz2021; Wu2020b; Lugli2015; Batabyal2023; Shigemizu2019; Wen2024; Zhai2024; Palade2024
miR-1301-5p	1	4	2669	1.08402	0.116397	1.44851	0.873972	Carna2023; Lu2021; Batabyal2023; Shigemizu2019
miR-1302	-1	5	2681	0.990736	-0.0134277	0.0147955	0.973035	Carna2023; Lu2021; Batabyal2023; Shigemizu2019; Zhai2024
miR-1303	1	9	2991	1.10188	0.139971	2.60989	0.281649	Carna2023; Lu2021; Keller2016a; Keller2016b; Lugli2015; Batabyal2023; Leidinger2013; Shigemizu2019; Zhai2024
miR-1304-3p	1	11	3116	1.1742	0.231676	13.3157	0.330061	Carna2023; Lu2021; Dong2021; Keller2016a; Keller2016b; Wang2022; Lugli2015; Batabyal2023; Leidinger2013; Shigemizu2019; Zhai2024
miR-1304-5p	1	8	2855	1.14502	0.195368	0.391588	1.94512	Carna2023; Lu2021; Dong2021; Wang2022; Batabyal2023; Shigemizu2019; Wen2024; Zhai2024
miR-1305	-1	7	2738	0.903129	-0.146997	0.868393	1.67005	Carna2023; Lu2021; Kumar2017; Visconte2023; Batabyal2023; Shigemizu2019; Zhai2024
miR-1306-3p	1	12	3145	1.12479	0.169661	3.76593	0.139618	Carna2023; Lu2021; Dong2021; Keller2016a; Keller2016b; Wang2022; Fitz2021; Wu2020a; Batabyal2023; Shigemizu2019; Wen2024; Zhai2024
miR-1306-5p	1	15	3333	1.16516	0.220528	24.419	1.35075	Carna2023; Lu2021; Chao2020; Dong2021; Keller2016a; Keller2016b; Wang2022; Fitz2021; Lugli2015; Batabyal2023; Leidinger2013; Shigemizu2019; Wen2024; Zhai2024; Palade2024
miR-1307-3p	1	15	3287	1.03956	0.0559739	4.32608	0.103325	Carna2023; Lu2021; Chao2020; Dong2021; Keller2016a; Keller2016b; Wang2022; Fitz2021; Kumar2017; Batabyal2023; Leidinger2013; Shigemizu2019; Wen2024; Zhai2024; Palade2024
miR-1307-5p	-1	14	3308	0.965472	-0.0506936	0.681226	0.061878	Carna2023; Lu2021; Dong2021; Keller2016a; Keller2016b; Wang2022; Fitz2021; Lugli2015; Batabyal2023; Leidinger2013; Shigemizu2019; Wen2024; Zhai2024; Palade2024
miR-130a-3p	-1	15	3341	0.984898	-0.0219531	0.611723	0.284877	Carna2023; Lu2021; Dong2021; Keller2016a; Keller2016b; Wang2022; Fitz2021; Lugli2015; Visconte2023; Batabyal2023; Leidinger2013; Shigemizu2019; Wen2024; Zhai2024; Palade2024
miR-130a-5p	1	8	2839	1.09979	0.13723	0.240539	2.0913	Carna2023; Lu2021; Dong2021; Wang2022; Visconte2023; Batabyal2023; Shigemizu2019; Zhai2024
miR-130b-3p	-1	15	3341	0.932424	-0.100943	1.06287	0.814116	Carna2023; Lu2021; Dong2021; Keller2016a; Keller2016b; Wang2022; Fitz2021; Lugli2015; Visconte2023; Batabyal2023; Leidinger2013; Shigemizu2019; Wen2024; Zhai2024; Palade2024
miR-130b-5p	1	14	3308	1.12921	0.175319	2.8318	4.02008	Carna2023; Lu2021; Dong2021; Keller2016a; Keller2016b; Wang2022; Fitz2021; Lugli2015; Batabyal2023; Leidinger2013; Shigemizu2019; Wen2024; Zhai2024; Palade2024
miR-1321	-1	4	2669	0.98202	-0.0261756	0.0436685	0.0235957	Carna2023; Lu2021; Batabyal2023; Shigemizu2019
miR-1322	-1	7	2806	0.98787	-0.0176062	0.000122952	1.02857	Carna2023; Lu2021; Dong2021; Wang2022; Batabyal2023; Shigemizu2019; Zhai2024
miR-1323	-1	9	2925	0.966897	-0.0485654	0.00923598	1.22128	Carna2023; Lu2021; Dong2021; Wang2022; Lugli2015; Batabyal2023; Shigemizu2019; Wen2024; Zhai2024
miR-1324	-1	5	2702	0.917304	-0.124528	0.360603	0.95715	Carna2023; Lu2021; Visconte2023; Batabyal2023; Shigemizu2019
miR-132-3p	-1	16	3426	0.940628	-0.0883046	0.432673	0.189948	Carna2023; Lu2021; Dong2021; Keller2016a; Keller2016b; Wang2022; Fitz2021; Lugli2015; Visconte2023; Batabyal2023; Leidinger2013; Denk2018; Shigemizu2019; Wen2024; Zhai2024; Palade2024
miR-132-5p	-1	9	2894	0.947338	-0.0780487	0.0738291	0.829239	Carna2023; Lu2021; Dong2021; Wang2022; Fitz2021; Batabyal2023; Shigemizu2019; Wen2024; Zhai2024
miR-133a-3p	-1	14	3281	0.922693	-0.116077	1.77402	0.107764	Carna2023; Lu2021; Dong2021; Keller2016a; Keller2016b; Wang2022; Fitz2021; Lugli2015; Visconte2023; Batabyal2023; Shigemizu2019; Wen2024; Zhai2024; Palade2024
miR-133a-5p	1	7	2806	1.0333	0.0472526	0.0476231	1.5817	Carna2023; Lu2021; Dong2021; Wang2022; Batabyal2023; Shigemizu2019; Zhai2024
miR-133b	1	7	2806	1.08888	0.122844	6.61198	1.0533	Carna2023; Lu2021; Dong2021; Wang2022; Batabyal2023; Shigemizu2019; Zhai2024
miR-1343-3p	1	10	3035	1.02677	0.0381078	0.0400354	1.57984	Carna2023; Lu2021; Dong2021; Keller2016a; Keller2016b; Wang2022; Batabyal2023; Shigemizu2019; Wen2024; Zhai2024
miR-1343-5p	-1	7	2806	0.903079	-0.147076	2.59251	1.37185	Carna2023; Lu2021; Dong2021; Wang2022; Batabyal2023; Shigemizu2019; Zhai2024
miR-134-3p	1	7	2806	1.01253	0.0179579	1.395	1.41238	Carna2023; Lu2021; Dong2021; Wang2022; Batabyal2023; Shigemizu2019; Zhai2024
miR-134-5p	1	13	3248	1.0091	0.0130742	3.24047	2.80706	Carna2023; Lu2021; Dong2021; Keller2016a; Keller2016b; Wang2022; Fitz2021; Lugli2015; Batabyal2023; Shigemizu2019; Wen2024; Zhai2024; Palade2024
miR-135a-2-3p	1	3	137	3.77761	1.91747	0.000910177	2.38926	Dong2021; Wang2022; Zhai2024
miR-135a-3p	1	7	2806	1.02457	0.0350217	1.07302	0.639293	Carna2023; Lu2021; Dong2021; Wang2022; Batabyal2023; Shigemizu2019; Zhai2024
miR-135a-5p	-1	8	2855	0.961254	-0.0570108	0.133505	0.120754	Carna2023; Lu2021; Dong2021; Wang2022; Batabyal2023; Shigemizu2019; Wen2024; Zhai2024
miR-135b-3p	-1	8	2839	0.96942	-0.0448056	0.168892	0.290876	Carna2023; Lu2021; Dong2021; Wang2022; Visconte2023; Batabyal2023; Shigemizu2019; Zhai2024
miR-135b-5p	-1	7	2806	0.980423	-0.0285233	0.225578	1.48863	Carna2023; Lu2021; Dong2021; Wang2022; Batabyal2023; Shigemizu2019; Zhai2024
miR-136-3p	-1	12	3172	0.934579	-0.097612	0.169816	0.503998	Carna2023; Lu2021; Dong2021; Wang2022; Fitz2021; Lugli2015; Batabyal2023; Shigemizu2019; Wen2024; Zhai2024; Palade2024; Palade2024
miR-136-5p	-1	10	2964	0.965332	-0.050903	0.0185811	1.32478	Carna2023; Lu2021; Dong2021; Wang2022; Fitz2021; Lugli2015; Batabyal2023; Shigemizu2019; Wen2024; Zhai2024
miR-137	-1	5	2708	0.926649	-0.109905	0.548722	0.312902	Carna2023; Lu2021; Fitz2021; Batabyal2023; Shigemizu2019
miR-137-3p	-1	3	137	0.29393	-1.76645	0.0788451	1.8305	Dong2021; Wang2022; Zhai2024
miR-137-5p	-1	3	137	0.355727	-1.49116	0.020263	15.1475	Dong2021; Wang2022; Zhai2024
miR-138-1-3p	1	8	2876	1.16265	0.217414	6.7846	0.824402	Carna2023; Lu2021; Dong2021; Wang2022; Lugli2015; Batabyal2023; Shigemizu2019; Zhai2024
miR-138-2-3p	1	10	2927	1.00309	0.00445224	0.0666491	1.1316	Carna2023; Lu2021; Dong2021; Wang2022; Fitz2021; Visconte2023; Batabyal2023; Shigemizu2019; Wen2024; Zhai2024
miR-138-5p	1	9	2915	1.07956	0.110443	0.574706	1.49031	Carna2023; Lu2021; Dong2021; Wang2022; Fitz2021; Lugli2015; Batabyal2023; Shigemizu2019; Zhai2024
miR-139-3p	1	11	3023	1.13823	0.186797	8.58685	0.266186	Carna2023; Lu2021; Chao2020; Dong2021; Wang2022; Fitz2021; Batabyal2023; Shigemizu2019; Wen2024; Zhai2024; Palade2024
miR-139-5p	1	17	3725	1.01164	0.0167026	1.46717	0.516613	Carna2023; Lu2021; Chao2020; Dong2021; Keller2016a; Keller2016b; Wang2022; Fitz2021; Lugli2015; Visconte2023; Batabyal2023; Leidinger2013; Ludwig2019; Shigemizu2019; Wen2024; Zhai2024; Palade2024
miR-140-3p	-1	16	3426	0.975055	-0.0364446	1.02789	0.599	Carna2023; Lu2021; Dong2021; Keller2016a; Keller2016b; Wang2022; Fitz2021; Lugli2015; Visconte2023; Batabyal2023; Leidinger2013; Denk2018; Shigemizu2019; Wen2024; Zhai2024; Palade2024
miR-140-5p	-1	11	3068	0.965354	-0.0508704	0.131889	0.106913	Carna2023; Lu2021; Dong2021; Wang2022; Fitz2021; Lugli2015; Batabyal2023; Shigemizu2019; Wen2024; Zhai2024; Palade2024
miR-141-3p	-1	10	2964	0.92135	-0.118179	0.4295	0.793822	Carna2023; Lu2021; Dong2021; Wang2022; Fitz2021; Lugli2015; Batabyal2023; Shigemizu2019; Wen2024; Zhai2024
miR-141-5p	1	8	2839	1.09238	0.127471	0.137359	2.45165	Carna2023; Lu2021; Dong2021; Wang2022; Visconte2023; Batabyal2023; Shigemizu2019; Zhai2024
miR-142-3p	-1	16	3426	0.928347	-0.107263	2.63855	2.20522	Carna2023; Lu2021; Dong2021; Keller2016a; Keller2016b; Wang2022; Fitz2021; Lugli2015; Visconte2023; Batabyal2023; Leidinger2013; Denk2018; Shigemizu2019; Wen2024; Zhai2024; Palade2024
miR-142-5p	-1	16	3411	0.905431	-0.143323	2.5511	0.822205	Carna2023; Lu2021; Dong2021; Keller2016a; Keller2016b; Wang2022; Fitz2021; Wu2020b; Lugli2015; Visconte2023; Batabyal2023; Leidinger2013; Shigemizu2019; Wen2024; Zhai2024; Palade2024
miR-143-3p	-1	18	3521	0.955015	-0.0664043	2.01799	1.01485	Carna2023; Lu2021; Chao2020; Dong2021; Keller2016a; Keller2016b; Wang2022; Fitz2021; Wu2020b; Lugli2015; Visconte2023; Batabyal2023; Leidinger2013; Denk2018; Shigemizu2019; Wen2024; Zhai2024; Palade2024
miR-143-5p	-1	9	2894	0.951838	-0.0712114	0.143271	0.632567	Carna2023; Lu2021; Dong2021; Wang2022; Fitz2021; Batabyal2023; Shigemizu2019; Wen2024; Zhai2024
miR-144-3p	-1	15	3378	0.849181	-0.235857	0.614564	1.6892	Carna2023; Lu2021; Dong2021; Keller2016a; Keller2016b; Wang2022; Fitz2021; Wu2020b; Lugli2015; Batabyal2023; Leidinger2013; Shigemizu2019; Wen2024; Zhai2024; Palade2024
miR-144-5p	-1	16	3411	0.873501	-0.195119	8.12644	1.32455	Carna2023; Lu2021; Dong2021; Keller2016a; Keller2016b; Wang2022; Fitz2021; Wu2020b; Lugli2015; Visconte2023; Batabyal2023; Leidinger2013; Shigemizu2019; Wen2024; Zhai2024; Palade2024
miR-145-3p	-1	10	2958	0.984461	-0.0225935	0.369505	0.36479	Carna2023; Lu2021; Dong2021; Wang2022; Lugli2015; Visconte2023; Batabyal2023; Shigemizu2019; Wen2024; Zhai2024
miR-145-5p	-1	15	3341	0.864717	-0.2097	2.50447	1.36458	Carna2023; Lu2021; Dong2021; Keller2016a; Keller2016b; Wang2022; Fitz2021; Lugli2015; Visconte2023; Batabyal2023; Leidinger2013; Shigemizu2019; Wen2024; Zhai2024; Palade2024
miR-1468-3p	-1	6	2794	0.932802	-0.100357	0.189608	1.32543	Carna2023; Lu2021; Dong2021; Wang2022; Batabyal2023; Shigemizu2019
miR-1468-5p	1	16	3702	1.13627	0.184312	12.5522	0.564213	Carna2023; Lu2021; Chao2020; Dong2021; Keller2016a; Keller2016b; Wang2022; Fitz2021; Wu2020b; Lugli2015; Batabyal2023; Ludwig2019; Shigemizu2019; Wen2024; Zhai2024; Palade2024
miR-1469	1	8	2830	1.05545	0.0778623	7.61585	0.833696	Carna2023; Lu2021; Dong2021; Wang2022; Kumar2017; Batabyal2023; Shigemizu2019; Zhai2024
miR-146a-3p	-1	9	2894	0.926034	-0.110863	0.38567	0.712963	Carna2023; Lu2021; Dong2021; Wang2022; Fitz2021; Batabyal2023; Shigemizu2019; Wen2024; Zhai2024
miR-146a-5p	-1	17	3451	0.931928	-0.10171	0.591984	0.965981	Carna2023; Lu2021; Chao2020; Dong2021; Keller2016a; Keller2016b; Wang2022; Fitz2021; Lugli2015; Visconte2023; Batabyal2023; Leidinger2013; Denk2018; Shigemizu2019; Wen2024; Zhai2024; Palade2024
miR-146b-3p	1	13	3204	1.02508	0.035737	0.464288	1.04289	Carna2023; Lu2021; Dong2021; Keller2016a; Keller2016b; Wang2022; Fitz2021; Lugli2015; Batabyal2023; Leidinger2013; Shigemizu2019; Wen2024; Zhai2024
miR-146b-5p	1	17	3482	1.00946	0.0135903	0.123571	0.796016	Carna2023; Lu2021; Dong2021; Keller2016a; Keller2016b; Wang2022; Fitz2021; Wu2020a; Wu2020b; Lugli2015; Visconte2023; Batabyal2023; Leidinger2013; Shigemizu2019; Wen2024; Zhai2024; Palade2024
miR-1470	-1	7	2806	0.988848	-0.0161787	0.309594	0.837442	Carna2023; Lu2021; Dong2021; Wang2022; Batabyal2023; Shigemizu2019; Zhai2024
miR-1471	1	7	2806	1.22852	0.296915	32.0501	0.454244	Carna2023; Lu2021; Dong2021; Wang2022; Batabyal2023; Shigemizu2019; Zhai2024
miR-147a	-1	5	2681	0.990389	-0.0139325	0.00753271	2.19208	Carna2023; Lu2021; Batabyal2023; Shigemizu2019; Zhai2024
miR-147b	-1	4	2669	0.982353	-0.0256867	0.0429904	0.693889	Carna2023; Lu2021; Batabyal2023; Shigemizu2019
miR-147b-3p	1	3	137	1.193	0.254592	0.000965458	1.30774	Dong2021; Wang2022; Zhai2024
miR-148a-3p	-1	17	3496	0.914752	-0.128547	5.79973	1.05286	Carna2023; Lu2021; Dong2021; Keller2016a; Keller2016b; Wang2022; Fitz2021; Wu2020b; Lugli2015; Visconte2023; Batabyal2023; Leidinger2013; Denk2018; Shigemizu2019; Wen2024; Zhai2024; Palade2024
miR-148a-5p	-1	14	3302	0.982011	-0.0261882	0.445366	1.56672	Carna2023; Lu2021; Dong2021; Keller2016a; Keller2016b; Wang2022; Lugli2015; Visconte2023; Batabyal2023; Leidinger2013; Shigemizu2019; Wen2024; Zhai2024; Palade2024
miR-148b-3p	-1	17	3496	0.923532	-0.114766	0.459077	1.71308	Carna2023; Lu2021; Dong2021; Keller2016a; Keller2016b; Wang2022; Fitz2021; Wu2020b; Lugli2015; Visconte2023; Batabyal2023; Leidinger2013; Denk2018; Shigemizu2019; Wen2024; Zhai2024; Palade2024
miR-148b-5p	1	15	3307	1.01177	0.0168849	4.02895	1.07623	Carna2023; Lu2021; Dong2021; Keller2016a; Keller2016b; Wang2022; Fitz2021; Wu2020b; Lugli2015; Visconte2023; Batabyal2023; Leidinger2013; Shigemizu2019; Wen2024; Zhai2024
miR-149-3p	1	9	2863	1.02127	0.0303597	3.54065	1.90532	Carna2023; Lu2021; Dong2021; Wang2022; Kumar2017; Visconte2023; Batabyal2023; Shigemizu2019; Zhai2024
miR-149-5p	1	10	2998	1.20293	0.266555	22.1917	0.434753	Carna2023; Lu2021; Dong2021; Keller2016b; Wang2022; Fitz2021; Batabyal2023; Shigemizu2019; Wen2024; Zhai2024
miR-150-3p	1	14	3308	1.09883	0.135966	4.28733	0.50053	Carna2023; Lu2021; Dong2021; Keller2016a; Keller2016b; Wang2022; Fitz2021; Lugli2015; Batabyal2023; Leidinger2013; Shigemizu2019; Wen2024; Zhai2024; Palade2024
miR-150-5p	-1	17	3451	0.986232	-0.0200005	0.322779	1.14667	Carna2023; Lu2021; Chao2020; Dong2021; Keller2016a; Keller2016b; Wang2022; Fitz2021; Lugli2015; Visconte2023; Batabyal2023; Leidinger2013; Denk2018; Shigemizu2019; Wen2024; Zhai2024; Palade2024
miR-151a-3p	1	16	3411	1.06649	0.0928689	8.96657	0.565651	Carna2023; Lu2021; Dong2021; Keller2016a; Keller2016b; Wang2022; Fitz2021; Wu2020b; Lugli2015; Visconte2023; Batabyal2023; Leidinger2013; Shigemizu2019; Wen2024; Zhai2024; Palade2024
miR-151a-5p	-1	16	3366	0.937389	-0.0932804	0.39364	1.33204	Carna2023; Lu2021; Chao2020; Dong2021; Keller2016a; Keller2016b; Wang2022; Fitz2021; Lugli2015; Visconte2023; Batabyal2023; Leidinger2013; Shigemizu2019; Wen2024; Zhai2024; Palade2024
miR-151b	-1	14	3284	0.963821	-0.0531626	0.907599	0.938635	Carna2023; Lu2021; Chao2020; Dong2021; Keller2016a; Keller2016b; Wang2022; Fitz2021; Lugli2015; Batabyal2023; Leidinger2013; Shigemizu2019; Zhai2024; Palade2024
miR-152-3p	-1	14	3281	0.92526	-0.11207	0.752118	1.50115	Carna2023; Lu2021; Dong2021; Keller2016a; Keller2016b; Wang2022; Fitz2021; Lugli2015; Visconte2023; Batabyal2023; Shigemizu2019; Wen2024; Zhai2024; Palade2024
miR-152-5p	1	7	2806	1.03036	0.0431472	0.0753067	1.90856	Carna2023; Lu2021; Dong2021; Wang2022; Batabyal2023; Shigemizu2019; Zhai2024
miR-1537-3p	-1	8	2855	0.869075	-0.202447	0.82664	1.43847	Carna2023; Lu2021; Dong2021; Wang2022; Batabyal2023; Shigemizu2019; Wen2024; Zhai2024
miR-1537-5p	-1	5	2681	0.956575	-0.0640493	0.225002	0.878734	Carna2023; Lu2021; Batabyal2023; Shigemizu2019; Zhai2024
miR-1538	1	11	3095	1.17163	0.228522	31.5938	1.10089	Carna2023; Lu2021; Dong2021; Keller2016a; Keller2016b; Wang2022; Batabyal2023; Leidinger2013; Shigemizu2019; Wen2024; Zhai2024
miR-1539	1	6	2794	1.11384	0.155547	5.49355	6.08873	Carna2023; Lu2021; Dong2021; Wang2022; Batabyal2023; Shigemizu2019
miR-153-3p	-1	9	2915	0.935143	-0.0967412	0.568329	0.0571378	Carna2023; Lu2021; Dong2021; Wang2022; Fitz2021; Lugli2015; Batabyal2023; Shigemizu2019; Zhai2024
miR-153-5p	-1	7	2806	0.963557	-0.0535579	0.0695152	2.01928	Carna2023; Lu2021; Dong2021; Wang2022; Batabyal2023; Shigemizu2019; Zhai2024
miR-154-3p	-1	9	2959	0.930918	-0.103274	0.107233	0.960357	Carna2023; Lu2021; Dong2021; Wang2022; Batabyal2023; Shigemizu2019; Wen2024; Zhai2024; Palade2024
miR-154-5p	-1	10	3019	0.975875	-0.0352312	0.156834	1.32498	Carna2023; Lu2021; Dong2021; Wang2022; Fitz2021; Lugli2015; Batabyal2023; Shigemizu2019; Zhai2024; Palade2024
miR-155-3p	-1	7	2806	0.941745	-0.086591	0.112775	1.84019	Carna2023; Lu2021; Dong2021; Wang2022; Batabyal2023; Shigemizu2019; Zhai2024
miR-155-5p	-1	15	3341	0.937912	-0.0924748	0.193286	2.03387	Carna2023; Lu2021; Dong2021; Keller2016a; Keller2016b; Wang2022; Fitz2021; Lugli2015; Visconte2023; Batabyal2023; Leidinger2013; Shigemizu2019; Wen2024; Zhai2024; Palade2024
miR-1587	-1	7	2806	0.922654	-0.116138	1.88972	0.676098	Carna2023; Lu2021; Dong2021; Wang2022; Batabyal2023; Shigemizu2019; Zhai2024
miR-15a-3p	1	6	2714	1.05202	0.073169	0.19938	0.903596	Carna2023; Lu2021; Visconte2023; Batabyal2023; Shigemizu2019; Zhai2024
miR-15a-5p	-1	19	3625	0.936612	-0.094476	5.57458	0.92799	Carna2023; Lu2021; Chao2020; Dong2021; Keller2016a; Keller2016b; Wang2022; Fitz2021; Wu2020b; Lugli2015; Visconte2023; Batabyal2023; Leidinger2013; Denk2018; Shigemizu2019; Wen2024; Zhai2024; Palade2024; Palade2024
miR-15b-3p	-1	17	3496	0.973286	-0.039065	1.66361	0.205817	Carna2023; Lu2021; Dong2021; Keller2016a; Keller2016b; Wang2022; Fitz2021; Wu2020b; Lugli2015; Visconte2023; Batabyal2023; Leidinger2013; Denk2018; Shigemizu2019; Wen2024; Zhai2024; Palade2024
miR-15b-5p	1	18	3567	1.02198	0.0313618	0.522636	0.451438	Carna2023; Lu2021; Dong2021; Keller2016a; Keller2016b; Wang2022; Fitz2021; Wu2020a; Wu2020b; Lugli2015; Visconte2023; Batabyal2023; Leidinger2013; Denk2018; Shigemizu2019; Wen2024; Zhai2024; Palade2024
miR-16-1-3p	1	8	2839	1.05606	0.0786926	0.170193	0.0505577	Carna2023; Lu2021; Dong2021; Wang2022; Visconte2023; Batabyal2023; Shigemizu2019; Zhai2024
miR-16-2-3p	1	16	3449	1.08236	0.114176	2.70169	0.299361	Carna2023; Lu2021; Dong2021; Keller2016a; Keller2016b; Wang2022; Fitz2021; Wu2020a; Wu2020b; Lugli2015; Batabyal2023; Leidinger2013; Shigemizu2019; Wen2024; Zhai2024; Palade2024
miR-16-5p	-1	17	3451	0.9366	-0.0944948	2.55277	1.13665	Carna2023; Lu2021; Chao2020; Dong2021; Keller2016a; Keller2016b; Wang2022; Fitz2021; Lugli2015; Visconte2023; Batabyal2023; Leidinger2013; Denk2018; Shigemizu2019; Wen2024; Zhai2024; Palade2024
miR-17-3p	-1	15	3633	0.986538	-0.0195533	20.9011	0.677489	Carna2023; Lu2021; Dong2021; Keller2016a; Keller2016b; Wang2022; Fitz2021; Wu2020b; Lugli2015; Batabyal2023; Leidinger2013; Ludwig2019; Shigemizu2019; Wen2024; Zhai2024
miR-17-5p	-1	14	3292	0.864957	-0.2093	1.49877	2.79812	Carna2023; Lu2021; Dong2021; Keller2016a; Keller2016b; Wang2022; Fitz2021; Lugli2015; Visconte2023; Batabyal2023; Leidinger2013; Shigemizu2019; Zhai2024; Palade2024
miR-181a-2-3p	1	15	3341	1.07331	0.10207	0.545111	2.08359	Carna2023; Lu2021; Dong2021; Keller2016a; Keller2016b; Wang2022; Fitz2021; Lugli2015; Visconte2023; Batabyal2023; Leidinger2013; Shigemizu2019; Wen2024; Zhai2024; Palade2024
miR-181a-3p	1	14	3308	1.03758	0.0532256	0.268775	0.178476	Carna2023; Lu2021; Dong2021; Keller2016a; Keller2016b; Wang2022; Fitz2021; Lugli2015; Batabyal2023; Leidinger2013; Shigemizu2019; Wen2024; Zhai2024; Palade2024
miR-181a-5p	-1	17	3451	0.961647	-0.0564203	1.75529	0.646203	Carna2023; Lu2021; Chao2020; Dong2021; Keller2016a; Keller2016b; Wang2022; Fitz2021; Lugli2015; Visconte2023; Batabyal2023; Leidinger2013; Denk2018; Shigemizu2019; Wen2024; Zhai2024; Palade2024
miR-181b-2-3p	-1	5	2755	0.908464	-0.138499	1.2881	0.341448	Lu2021; Dong2021; Wang2022; Shigemizu2019; Zhai2024
miR-181b-3p	-1	9	2925	0.920177	-0.120017	0.260075	0.605039	Carna2023; Lu2021; Dong2021; Wang2022; Lugli2015; Batabyal2023; Shigemizu2019; Wen2024; Zhai2024
miR-181b-5p	-1	15	3333	0.998929	-0.0015454	0.0182966	0.504518	Carna2023; Lu2021; Chao2020; Dong2021; Keller2016a; Keller2016b; Wang2022; Fitz2021; Lugli2015; Batabyal2023; Leidinger2013; Shigemizu2019; Wen2024; Zhai2024; Palade2024
miR-181c-3p	-1	14	3308	0.98582	-0.0206045	0.121889	1.69125	Carna2023; Lu2021; Dong2021; Keller2016a; Keller2016b; Wang2022; Fitz2021; Lugli2015; Batabyal2023; Leidinger2013; Shigemizu2019; Wen2024; Zhai2024; Palade2024
miR-181c-5p	-1	14	3308	0.898057	-0.155121	0.217183	1.6498	Carna2023; Lu2021; Dong2021; Keller2016a; Keller2016b; Wang2022; Fitz2021; Lugli2015; Batabyal2023; Leidinger2013; Shigemizu2019; Wen2024; Zhai2024; Palade2024
miR-181d-3p	1	8	2855	1.1063	0.145742	3.50055	1.02868	Carna2023; Lu2021; Dong2021; Wang2022; Batabyal2023; Shigemizu2019; Wen2024; Zhai2024
miR-181d-5p	-1	13	3248	0.969607	-0.0445275	0.0943293	0.139976	Carna2023; Lu2021; Dong2021; Keller2016a; Keller2016b; Wang2022; Fitz2021; Lugli2015; Batabyal2023; Shigemizu2019; Wen2024; Zhai2024; Palade2024
miR-1825	1	6	2726	1.16273	0.217512	14.1121	0.132331	Carna2023; Lu2021; Kumar2017; Visconte2023; Batabyal2023; Shigemizu2019
miR-1827	-1	8	2845	0.936002	-0.0954171	0.222424	0.956297	Carna2023; Lu2021; Dong2021; Wang2022; Fitz2021; Batabyal2023; Shigemizu2019; Zhai2024
miR-182-3p	-1	7	2806	0.901627	-0.149397	0.310543	1.66495	Carna2023; Lu2021; Dong2021; Wang2022; Batabyal2023; Shigemizu2019; Zhai2024
miR-182-5p	-1	14	3308	0.922349	-0.116615	0.303379	2.27445	Carna2023; Lu2021; Dong2021; Keller2016a; Keller2016b; Wang2022; Fitz2021; Lugli2015; Batabyal2023; Leidinger2013; Shigemizu2019; Wen2024; Zhai2024; Palade2024
miR-183-3p	1	12	3165	1.01816	0.02596	1.5496	2.34377	Carna2023; Lu2021; Dong2021; Keller2016a; Keller2016b; Wang2022; Lugli2015; Batabyal2023; Leidinger2013; Shigemizu2019; Wen2024; Zhai2024
miR-183-5p	-1	14	3229	0.961282	-0.0569678	0.0698969	1.27375	Carna2023; Lu2021; Chao2020; Dong2021; Keller2016a; Keller2016b; Wang2022; Fitz2021; Lugli2015; Batabyal2023; Leidinger2013; Shigemizu2019; Wen2024; Zhai2024
miR-184	1	10	2927	1.02281	0.0325434	0.104962	0.402607	Carna2023; Lu2021; Dong2021; Wang2022; Fitz2021; Visconte2023; Batabyal2023; Shigemizu2019; Wen2024; Zhai2024
miR-1843	-1	5	290	0.967369	-0.0478624	0.0428824	0.0212728	Dong2021; Wang2022; Wen2024; Zhai2024; Palade2024
miR-185-3p	1	15	3379	1.0873	0.120752	10.5088	1.24203	Carna2023; Lu2021; Dong2021; Keller2016a; Keller2016b; Wang2022; Fitz2021; Wu2020a; Wu2020b; Batabyal2023; Leidinger2013; Shigemizu2019; Wen2024; Zhai2024; Palade2024
miR-185-5p	-1	16	3366	0.955794	-0.0652283	0.720407	1.38673	Carna2023; Lu2021; Chao2020; Dong2021; Keller2016a; Keller2016b; Wang2022; Fitz2021; Lugli2015; Visconte2023; Batabyal2023; Leidinger2013; Shigemizu2019; Wen2024; Zhai2024; Palade2024
miR-186-3p	-1	5	2681	0.940371	-0.0886982	0.382197	0.467776	Carna2023; Lu2021; Batabyal2023; Shigemizu2019; Zhai2024
miR-186-5p	1	16	3411	1.01115	0.0159996	4.6035	2.07897	Carna2023; Lu2021; Dong2021; Keller2016a; Keller2016b; Wang2022; Fitz2021; Wu2020b; Lugli2015; Visconte2023; Batabyal2023; Leidinger2013; Shigemizu2019; Wen2024; Zhai2024; Palade2024
miR-187-3p	1	8	2845	1.24216	0.31285	14.2066	0.313256	Carna2023; Lu2021; Dong2021; Wang2022; Fitz2021; Batabyal2023; Shigemizu2019; Zhai2024
miR-187-5p	1	8	2855	1.1964	0.258701	14.9654	0.0602421	Carna2023; Lu2021; Dong2021; Wang2022; Batabyal2023; Shigemizu2019; Wen2024; Zhai2024
miR-188-3p	-1	7	2806	0.965102	-0.0512459	0.522431	1.89973	Carna2023; Lu2021; Dong2021; Wang2022; Batabyal2023; Shigemizu2019; Zhai2024
miR-188-5p	1	9	2959	1.07549	0.104998	0.168297	1.30121	Carna2023; Lu2021; Dong2021; Keller2016b; Wang2022; Batabyal2023; Shigemizu2019; Wen2024; Zhai2024
miR-18a-3p	1	12	3165	1.08876	0.122685	0.96821	2.47139	Carna2023; Lu2021; Dong2021; Keller2016a; Keller2016b; Wang2022; Lugli2015; Batabyal2023; Leidinger2013; Shigemizu2019; Wen2024; Zhai2024
miR-18a-5p	-1	16	3426	0.88815	-0.171125	1.08014	2.34577	Carna2023; Lu2021; Dong2021; Keller2016a; Keller2016b; Wang2022; Fitz2021; Lugli2015; Visconte2023; Batabyal2023; Leidinger2013; Denk2018; Shigemizu2019; Wen2024; Zhai2024; Palade2024
miR-18b-3p	1	11	3095	1.17562	0.233419	9.31172	1.93269	Carna2023; Lu2021; Dong2021; Keller2016a; Keller2016b; Wang2022; Batabyal2023; Leidinger2013; Shigemizu2019; Wen2024; Zhai2024
miR-18b-5p	-1	12	3146	0.963228	-0.0540511	4.20428	1.49709	Carna2023; Lu2021; Dong2021; Keller2016a; Wang2022; Lugli2015; Batabyal2023; Leidinger2013; Denk2018; Shigemizu2019; Wen2024; Zhai2024
miR-1908-3p	1	9	2980	1.13974	0.188709	6.8006	2.06231	Carna2023; Lu2021; Dong2021; Keller2016b; Wang2022; Lugli2015; Batabyal2023; Shigemizu2019; Zhai2024
miR-1908-5p	-1	12	3178	0.983212	-0.0244257	2.15404	0.665259	Carna2023; Lu2021; Dong2021; Keller2016a; Keller2016b; Wang2022; Fitz2021; Batabyal2023; Shigemizu2019; Wen2024; Zhai2024; Palade2024
miR-1909-3p	1	7	2806	1.01344	0.0192624	0.067478	0.932699	Carna2023; Lu2021; Dong2021; Wang2022; Batabyal2023; Shigemizu2019; Zhai2024
miR-1909-5p	1	7	2806	1.12384	0.168431	11.668	1.19667	Carna2023; Lu2021; Dong2021; Wang2022; Batabyal2023; Shigemizu2019; Zhai2024
miR-190a-3p	-1	5	2681	0.971144	-0.0422422	0.101727	0.679351	Carna2023; Lu2021; Batabyal2023; Shigemizu2019; Zhai2024
miR-190a-5p	-1	15	3318	0.862114	-0.21405	1.2896	2.62589	Carna2023; Lu2021; Dong2021; Keller2016a; Wang2022; Fitz2021; Wu2020a; Wu2020b; Lugli2015; Visconte2023; Batabyal2023; Shigemizu2019; Wen2024; Zhai2024; Palade2024
miR-190b	-1	6	2741	0.972574	-0.0401204	0.128276	0.934973	Carna2023; Lu2021; Fitz2021; Visconte2023; Batabyal2023; Shigemizu2019
miR-190b-5p	-1	5	290	0.682861	-0.550336	0.0437518	0.921399	Dong2021; Wang2022; Wen2024; Zhai2024; Palade2024
miR-1910-3p	1	8	2855	1.20034	0.263437	7.26824	2.18006	Carna2023; Lu2021; Dong2021; Wang2022; Batabyal2023; Shigemizu2019; Wen2024; Zhai2024
miR-1910-5p	1	10	3035	1.15747	0.210974	12.916	1.80561	Carna2023; Lu2021; Dong2021; Keller2016a; Keller2016b; Wang2022; Batabyal2023; Shigemizu2019; Wen2024; Zhai2024
miR-1911-3p	-1	7	2806	0.972228	-0.0406338	5.47054e-05	0.507483	Carna2023; Lu2021; Dong2021; Wang2022; Batabyal2023; Shigemizu2019; Zhai2024
miR-1911-5p	-1	7	2806	0.961351	-0.0568649	0.174725	0.879642	Carna2023; Lu2021; Dong2021; Wang2022; Batabyal2023; Shigemizu2019; Zhai2024
miR-1912	-1	4	2669	0.983568	-0.0239033	0.0351412	0.396736	Carna2023; Lu2021; Batabyal2023; Shigemizu2019
miR-1912-5p	-1	3	137	0.359238	-1.47699	0.00082107	1.68377	Dong2021; Wang2022; Zhai2024
miR-1913	1	7	2806	1.15495	0.207835	18.5071	0.546594	Carna2023; Lu2021; Dong2021; Wang2022; Batabyal2023; Shigemizu2019; Zhai2024
miR-1914-3p	-1	7	2806	0.987445	-0.018228	0.107363	1.41042	Carna2023; Lu2021; Dong2021; Wang2022; Batabyal2023; Shigemizu2019; Zhai2024
miR-1914-5p	-1	8	2855	0.925075	-0.112358	0.56843	0.331836	Carna2023; Lu2021; Dong2021; Wang2022; Batabyal2023; Shigemizu2019; Wen2024; Zhai2024
miR-1915-3p	-1	7	2806	0.961344	-0.0568748	0.502063	0.85309	Carna2023; Lu2021; Dong2021; Wang2022; Batabyal2023; Shigemizu2019; Zhai2024
miR-1915-5p	1	8	2891	1.11616	0.15855	5.00113	0.935944	Carna2023; Lu2021; Dong2021; Wang2022; Batabyal2023; Denk2018; Shigemizu2019; Zhai2024
miR-191-3p	-1	14	3308	0.923699	-0.114506	1.10523	0.379693	Carna2023; Lu2021; Dong2021; Keller2016a; Keller2016b; Wang2022; Fitz2021; Lugli2015; Batabyal2023; Leidinger2013; Shigemizu2019; Wen2024; Zhai2024; Palade2024
miR-191-5p	-1	18	3521	0.936034	-0.0953674	9.75916	0.0256032	Carna2023; Lu2021; Chao2020; Dong2021; Keller2016a; Keller2016b; Wang2022; Fitz2021; Wu2020b; Lugli2015; Visconte2023; Batabyal2023; Leidinger2013; Denk2018; Shigemizu2019; Wen2024; Zhai2024; Palade2024
miR-192-3p	-1	7	2806	0.956625	-0.0639745	0.083633	1.12206	Carna2023; Lu2021; Dong2021; Wang2022; Batabyal2023; Shigemizu2019; Zhai2024
miR-192-5p	1	16	3366	1.12624	0.17151	4.76612	0.51984	Carna2023; Lu2021; Chao2020; Dong2021; Keller2016a; Keller2016b; Wang2022; Fitz2021; Lugli2015; Visconte2023; Batabyal2023; Leidinger2013; Shigemizu2019; Wen2024; Zhai2024; Palade2024
miR-193a-3p	-1	8	2876	0.958956	-0.0604633	0.298122	0.204971	Carna2023; Lu2021; Dong2021; Wang2022; Lugli2015; Batabyal2023; Shigemizu2019; Zhai2024
miR-193a-5p	1	14	3369	1.08201	0.113719	6.50438	0.3346	Carna2023; Lu2021; Dong2021; Keller2016a; Keller2016b; Wang2022; Fitz2021; Dong2015; Visconte2023; Batabyal2023; Leidinger2013; Shigemizu2019; Wen2024; Zhai2024
miR-193b-3p	1	11	3062	1.08314	0.115216	0.623065	1.62208	Carna2023; Lu2021; Dong2021; Keller2016b; Wang2022; Lugli2015; Visconte2023; Batabyal2023; Shigemizu2019; Wen2024; Zhai2024
miR-193b-5p	-1	9	2925	0.964387	-0.0523159	0.675519	1.44733	Carna2023; Lu2021; Dong2021; Wang2022; Lugli2015; Batabyal2023; Shigemizu2019; Wen2024; Zhai2024
miR-194-3p	1	8	2855	1.2044	0.26832	14.1625	0.569418	Carna2023; Lu2021; Dong2021; Wang2022; Batabyal2023; Shigemizu2019; Wen2024; Zhai2024
miR-194-5p	1	17	3470	1.04693	0.0661627	0.968205	1.38423	Carna2023; Lu2021; Chao2020; Dong2021; Keller2016a; Keller2016b; Wang2022; Fitz2021; Lugli2015; Visconte2023; Batabyal2023; Leidinger2013; Shigemizu2019; Wen2024; Zhai2024; Palade2024; Palade2024
miR-195-3p	-1	8	2855	0.860481	-0.216785	4.23811	0.448932	Carna2023; Lu2021; Dong2021; Wang2022; Batabyal2023; Shigemizu2019; Wen2024; Zhai2024
miR-195-5p	-1	12	3101	0.983352	-0.0242202	0.289259	0.418829	Carna2023; Lu2021; Dong2021; Wang2022; Fitz2021; Lugli2015; Visconte2023; Batabyal2023; Shigemizu2019; Wen2024; Zhai2024; Palade2024
miR-196a-3p	-1	7	2806	0.920277	-0.11986	0.000304933	1.24484	Carna2023; Lu2021; Dong2021; Wang2022; Batabyal2023; Shigemizu2019; Zhai2024
miR-196a-5p	-1	10	2981	0.922866	-0.115806	0.207055	3.2432	Carna2023; Lu2021; Dong2021; Keller2016a; Wang2022; Fitz2021; Batabyal2023; Leidinger2013; Shigemizu2019; Zhai2024
miR-196b-3p	1	7	2806	1.06448	0.0901445	0.524477	1.76486	Carna2023; Lu2021; Dong2021; Wang2022; Batabyal2023; Shigemizu2019; Zhai2024
miR-196b-5p	-1	15	3333	0.951568	-0.0716208	0.000144389	1.11875	Carna2023; Lu2021; Chao2020; Dong2021; Keller2016a; Keller2016b; Wang2022; Fitz2021; Lugli2015; Batabyal2023; Leidinger2013; Shigemizu2019; Wen2024; Zhai2024; Palade2024
miR-1972	1	6	2705	1.07994	0.110956	2.9415	1.4413	Carna2023; Lu2021; Kumar2017; Batabyal2023; Shigemizu2019; Zhai2024
miR-1973	-1	5	2681	0.892957	-0.163338	1.28752	2.15671	Carna2023; Lu2021; Batabyal2023; Shigemizu2019; Zhai2024
miR-1976	1	12	3134	1.21196	0.277345	18.5168	2.84436	Carna2023; Lu2021; Dong2021; Keller2016a; Keller2016b; Wang2022; Fitz2021; Batabyal2023; Leidinger2013; Shigemizu2019; Wen2024; Zhai2024
miR-197-3p	1	17	3496	1.10858	0.148718	18.8488	1.15481	Carna2023; Lu2021; Dong2021; Keller2016a; Keller2016b; Wang2022; Fitz2021; Wu2020b; Lugli2015; Visconte2023; Batabyal2023; Leidinger2013; Denk2018; Shigemizu2019; Wen2024; Zhai2024; Palade2024
miR-197-5p	-1	8	2855	0.985634	-0.0208754	8.50622	1.32319	Carna2023; Lu2021; Dong2021; Wang2022; Batabyal2023; Shigemizu2019; Wen2024; Zhai2024
miR-198	1	4	2669	1.10076	0.138495	3.04454	1.5316	Carna2023; Lu2021; Batabyal2023; Shigemizu2019
miR-199a-3p	-1	13	2083	0.938722	-0.0912296	3.90344	0.840942	Carna2023; Chao2020; Dong2021; Keller2016a; Wang2022; Lugli2015; Dong2015; Batabyal2023; Leidinger2013; Shigemizu2019; Wen2024; Zhai2024; Palade2024
miR-199a-5p	1	14	3308	1.10397	0.142707	5.90569	0.885516	Carna2023; Lu2021; Dong2021; Keller2016a; Keller2016b; Wang2022; Fitz2021; Lugli2015; Batabyal2023; Leidinger2013; Shigemizu2019; Wen2024; Zhai2024; Palade2024
miR-199b-3p	-1	9	419	0.577595	-0.791869	6.44502	1.68427	Carna2023; Chao2020; Dong2021; Keller2016a; Wang2022; Lugli2015; Batabyal2023; Leidinger2013; Zhai2024
miR-199b-5p	1	13	3204	1.11129	0.15223	3.40662	0.102726	Carna2023; Lu2021; Dong2021; Keller2016a; Keller2016b; Wang2022; Fitz2021; Lugli2015; Batabyal2023; Leidinger2013; Shigemizu2019; Wen2024; Zhai2024
miR-19a-3p	-1	16	3411	0.951988	-0.0709853	1.26901	0.0590688	Carna2023; Lu2021; Dong2021; Keller2016a; Keller2016b; Wang2022; Fitz2021; Wu2020b; Lugli2015; Visconte2023; Batabyal2023; Leidinger2013; Shigemizu2019; Wen2024; Zhai2024; Palade2024
miR-19a-5p	-1	7	2806	0.894279	-0.161204	0.501267	2.66215	Carna2023; Lu2021; Dong2021; Wang2022; Batabyal2023; Shigemizu2019; Zhai2024
miR-19b-1-5p	-1	8	2839	0.959821	-0.0591632	0.168077	0.205595	Carna2023; Lu2021; Dong2021; Wang2022; Visconte2023; Batabyal2023; Shigemizu2019; Zhai2024
miR-19b-2-5p	-1	5	2681	0.945964	-0.0801427	0.282144	0.664643	Carna2023; Lu2021; Batabyal2023; Shigemizu2019; Zhai2024
miR-19b-3p	-1	17	3451	0.917922	-0.123556	4.7747	0.580471	Carna2023; Lu2021; Chao2020; Dong2021; Keller2016a; Keller2016b; Wang2022; Fitz2021; Lugli2015; Visconte2023; Batabyal2023; Leidinger2013; Denk2018; Shigemizu2019; Wen2024; Zhai2024; Palade2024
miR-1-3p	-1	8	2947	0.976588	-0.0341783	0.247378	1.40113	Lu2021; Dong2021; Wang2022; Fitz2021; Shigemizu2019; Wen2024; Zhai2024; Palade2024
miR-1-5p	1	5	2755	1.01896	0.0270925	0.104992	0.565896	Lu2021; Dong2021; Wang2022; Shigemizu2019; Zhai2024
miR-200a-3p	-1	10	2964	0.889076	-0.169621	0.708205	1.16413	Carna2023; Lu2021; Dong2021; Wang2022; Fitz2021; Lugli2015; Batabyal2023; Shigemizu2019; Wen2024; Zhai2024
miR-200a-5p	1	7	2806	1.05333	0.0749616	0.279998	0.908328	Carna2023; Lu2021; Dong2021; Wang2022; Batabyal2023; Shigemizu2019; Zhai2024
miR-200b-3p	-1	9	2925	0.935599	-0.0960371	0.102438	1.80789	Carna2023; Lu2021; Dong2021; Wang2022; Lugli2015; Batabyal2023; Shigemizu2019; Wen2024; Zhai2024
miR-200b-5p	1	8	2855	1.04206	0.059443	0.0107478	1.38316	Carna2023; Lu2021; Dong2021; Wang2022; Batabyal2023; Shigemizu2019; Wen2024; Zhai2024
miR-200c-3p	-1	12	3178	0.996602	-0.00490995	0.280317	1.57873	Carna2023; Lu2021; Dong2021; Keller2016a; Keller2016b; Wang2022; Fitz2021; Batabyal2023; Shigemizu2019; Wen2024; Zhai2024; Palade2024
miR-200c-5p	1	7	2806	1.06743	0.0941476	0.521452	1.43688	Carna2023; Lu2021; Dong2021; Wang2022; Batabyal2023; Shigemizu2019; Zhai2024
miR-202-3p	1	8	2855	1.05361	0.0753361	0.00057235	0.907369	Carna2023; Lu2021; Dong2021; Wang2022; Batabyal2023; Shigemizu2019; Wen2024; Zhai2024
miR-202-5p	1	8	2855	1.07345	0.10226	0.287755	1.69322	Carna2023; Lu2021; Dong2021; Wang2022; Batabyal2023; Shigemizu2019; Wen2024; Zhai2024
miR-203a	1	3	121	1.34853	0.431391	0.99759	1.30368	Carna2023; Lugli2015; Batabyal2023
miR-203a-3p	1	6	2751	1.02886	0.0410442	0.0872092	1.14048	Lu2021; Fitz2021; Visconte2023; Shigemizu2019; Wen2024; Zhai2024
miR-203a-5p	1	3	2630	1.03749	0.0531007	0.127982	0.898858	Lu2021; Shigemizu2019; Zhai2024
miR-203b-3p	-1	5	2681	0.965963	-0.0499601	0.146008	0.942358	Carna2023; Lu2021; Batabyal2023; Shigemizu2019; Zhai2024
miR-203b-5p	-1	5	2739	0.952356	-0.0704278	0.135039	0.994408	Carna2023; Lu2021; Lugli2015; Batabyal2023; Shigemizu2019
miR-204-3p	1	8	2855	1.00543	0.00781924	0.263528	1.50042	Carna2023; Lu2021; Dong2021; Wang2022; Batabyal2023; Shigemizu2019; Wen2024; Zhai2024
miR-204-5p	1	16	3366	1.05787	0.0811686	3.85793	1.10165	Carna2023; Lu2021; Chao2020; Dong2021; Keller2016a; Keller2016b; Wang2022; Fitz2021; Lugli2015; Visconte2023; Batabyal2023; Leidinger2013; Shigemizu2019; Wen2024; Zhai2024; Palade2024
miR-2052	-1	4	2669	0.990714	-0.0134591	0.00750614	0.388586	Carna2023; Lu2021; Batabyal2023; Shigemizu2019
miR-2053	-1	5	2681	0.948135	-0.0768349	0.220983	1.10542	Carna2023; Lu2021; Batabyal2023; Shigemizu2019; Zhai2024
miR-2054	-1	4	2669	0.948259	-0.0766464	0.252359	0.638732	Carna2023; Lu2021; Batabyal2023; Shigemizu2019
miR-205-3p	-1	5	2681	0.963726	-0.0533052	0.142691	0.28583	Carna2023; Lu2021; Batabyal2023; Shigemizu2019; Zhai2024
miR-205-5p	1	11	2997	1.03684	0.0521896	0.211634	0.72382	Carna2023; Lu2021; Dong2021; Wang2022; Fitz2021; Lugli2015; Visconte2023; Batabyal2023; Shigemizu2019; Wen2024; Zhai2024
miR-206	1	10	2927	1.08357	0.115799	0.00193398	1.70749	Carna2023; Lu2021; Dong2021; Wang2022; Fitz2021; Visconte2023; Batabyal2023; Shigemizu2019; Wen2024; Zhai2024
miR-208a-3p	-1	7	2806	0.97417	-0.0377548	0.229306	1.79074	Carna2023; Lu2021; Dong2021; Wang2022; Batabyal2023; Shigemizu2019; Zhai2024
miR-208a-5p	1	7	2806	1.43888	0.524945	28.7104	0.412891	Carna2023; Lu2021; Dong2021; Wang2022; Batabyal2023; Shigemizu2019; Zhai2024
miR-208b-3p	1	8	2876	1.02057	0.0293782	0.116205	2.5479	Carna2023; Lu2021; Dong2021; Wang2022; Lugli2015; Batabyal2023; Shigemizu2019; Zhai2024
miR-208b-5p	-1	6	2794	0.980436	-0.0285052	0.229821	1.47838	Carna2023; Lu2021; Dong2021; Wang2022; Batabyal2023; Shigemizu2019
miR-20a-3p	-1	8	2855	0.943763	-0.0835042	0.296168	0.121329	Carna2023; Lu2021; Dong2021; Wang2022; Batabyal2023; Shigemizu2019; Wen2024; Zhai2024
miR-20a-5p	-1	17	3496	0.890765	-0.166884	3.31791	2.18685	Carna2023; Lu2021; Dong2021; Keller2016a; Keller2016b; Wang2022; Fitz2021; Wu2020b; Lugli2015; Visconte2023; Batabyal2023; Leidinger2013; Denk2018; Shigemizu2019; Wen2024; Zhai2024; Palade2024
miR-20b-3p	1	8	2855	1.05474	0.0768886	0.104819	0.863936	Carna2023; Lu2021; Dong2021; Wang2022; Batabyal2023; Shigemizu2019; Wen2024; Zhai2024
miR-20b-5p	-1	15	3341	0.88559	-0.175288	1.4495	1.62236	Carna2023; Lu2021; Dong2021; Keller2016a; Keller2016b; Wang2022; Fitz2021; Lugli2015; Visconte2023; Batabyal2023; Leidinger2013; Shigemizu2019; Wen2024; Zhai2024; Palade2024
miR-210-3p	1	14	3318	1.08428	0.116738	4.26433	0.0405612	Carna2023; Lu2021; Dong2021; Keller2016a; Keller2016b; Wang2022; Fitz2021; Wu2020b; Lugli2015; Batabyal2023; Shigemizu2019; Wen2024; Zhai2024; Palade2024
miR-210-5p	1	10	3035	1.14758	0.198597	22.34	0.725457	Carna2023; Lu2021; Dong2021; Keller2016a; Keller2016b; Wang2022; Batabyal2023; Shigemizu2019; Wen2024; Zhai2024
miR-2110	1	15	3333	1.17233	0.229381	10.5465	2.21064	Carna2023; Lu2021; Chao2020; Dong2021; Keller2016a; Keller2016b; Wang2022; Fitz2021; Lugli2015; Batabyal2023; Leidinger2013; Shigemizu2019; Wen2024; Zhai2024; Palade2024
miR-2113	1	5	2681	1.10205	0.140187	2.30248	2.08023	Carna2023; Lu2021; Batabyal2023; Shigemizu2019; Zhai2024
miR-2114-3p	-1	7	2806	0.950928	-0.0725918	0.255254	0.69846	Carna2023; Lu2021; Dong2021; Wang2022; Batabyal2023; Shigemizu2019; Zhai2024
miR-2114-5p	-1	7	2806	0.93636	-0.0948642	0.402343	0.443274	Carna2023; Lu2021; Dong2021; Wang2022; Batabyal2023; Shigemizu2019; Zhai2024
miR-2115-3p	-1	8	2855	0.945075	-0.0815	0.224298	0.285595	Carna2023; Lu2021; Dong2021; Wang2022; Batabyal2023; Shigemizu2019; Wen2024; Zhai2024
miR-2115-5p	-1	8	2855	0.97917	-0.0303693	0.476203	2.40333	Carna2023; Lu2021; Dong2021; Wang2022; Batabyal2023; Shigemizu2019; Wen2024; Zhai2024
miR-2116-3p	1	8	2855	1.11468	0.15663	1.2744	1.73023	Carna2023; Lu2021; Dong2021; Wang2022; Batabyal2023; Shigemizu2019; Wen2024; Zhai2024
miR-2116-5p	-1	7	2806	0.962702	-0.0548384	0.0553675	0.0470692	Carna2023; Lu2021; Dong2021; Wang2022; Batabyal2023; Shigemizu2019; Zhai2024
miR-2117	-1	5	2681	0.967513	-0.0476464	0.121876	0.00417913	Carna2023; Lu2021; Batabyal2023; Shigemizu2019; Zhai2024
miR-211-3p	1	7	2806	1.15502	0.207917	2.39102	2.1475	Carna2023; Lu2021; Dong2021; Wang2022; Batabyal2023; Shigemizu2019; Zhai2024
miR-211-5p	1	9	2888	1.20492	0.268938	13.3459	0.415258	Carna2023; Lu2021; Dong2021; Wang2022; Visconte2023; Batabyal2023; Shigemizu2019; Wen2024; Zhai2024
miR-212-3p	-1	10	2958	0.999855	-0.000208653	0.108532	1.78435	Carna2023; Lu2021; Dong2021; Wang2022; Lugli2015; Visconte2023; Batabyal2023; Shigemizu2019; Wen2024; Zhai2024
miR-212-5p	1	8	2845	1.13034	0.176757	2.18348	2.58037	Carna2023; Lu2021; Dong2021; Wang2022; Fitz2021; Batabyal2023; Shigemizu2019; Zhai2024
miR-214-3p	1	7	2800	1.10796	0.147901	3.85796	0.209223	Carna2023; Lu2021; Lugli2015; Batabyal2023; Shigemizu2019; Wen2024; Zhai2024
miR-214-5p	1	7	2800	1.15373	0.206312	1.85333	0.87919	Carna2023; Lu2021; Lugli2015; Batabyal2023; Shigemizu2019; Wen2024; Zhai2024
miR-215-3p	-1	7	2806	0.949879	-0.0741846	0.0212664	2.54275	Carna2023; Lu2021; Dong2021; Wang2022; Batabyal2023; Shigemizu2019; Zhai2024
miR-215-5p	-1	13	3198	0.991936	-0.0116812	0.127326	0.261456	Carna2023; Lu2021; Dong2021; Keller2016a; Keller2016b; Wang2022; Fitz2021; Wu2020b; Lugli2015; Visconte2023; Batabyal2023; Shigemizu2019; Zhai2024
miR-216a-3p	1	7	2806	1.14715	0.198057	2.90055	2.18424	Carna2023; Lu2021; Dong2021; Wang2022; Batabyal2023; Shigemizu2019; Zhai2024
miR-216a-5p	1	7	2806	1.02159	0.0308187	0.129153	1.66015	Carna2023; Lu2021; Dong2021; Wang2022; Batabyal2023; Shigemizu2019; Zhai2024
miR-216b-3p	1	7	2806	1.09332	0.128711	0.290456	1.55518	Carna2023; Lu2021; Dong2021; Wang2022; Batabyal2023; Shigemizu2019; Zhai2024
miR-216b-5p	1	8	2855	1.12316	0.167562	0.0647839	1.27222	Carna2023; Lu2021; Dong2021; Wang2022; Batabyal2023; Shigemizu2019; Wen2024; Zhai2024
miR-217	-1	4	2669	0.964745	-0.0517801	0.19966	0.880508	Carna2023; Lu2021; Batabyal2023; Shigemizu2019
miR-217-3p	-1	3	137	0.673113	-0.571078	0.00082107	3.50004	Dong2021; Wang2022; Zhai2024
miR-217-5p	1	4	186	1.50855	0.59316	0.000429258	1.20647	Dong2021; Wang2022; Wen2024; Zhai2024
miR-218-1-3p	1	6	2794	1.02914	0.0414397	0.00336728	1.443	Carna2023; Lu2021; Dong2021; Wang2022; Batabyal2023; Shigemizu2019
miR-218-2-3p	-1	7	2806	0.937619	-0.0929262	0.187825	1.08537	Carna2023; Lu2021; Dong2021; Wang2022; Batabyal2023; Shigemizu2019; Zhai2024
miR-218-5p	-1	11	2997	0.97868	-0.0310908	0.217899	0.347041	Carna2023; Lu2021; Dong2021; Wang2022; Fitz2021; Lugli2015; Visconte2023; Batabyal2023; Shigemizu2019; Wen2024; Zhai2024
miR-219a-1-3p	-1	10	3035	0.955697	-0.0653752	0.241942	0.474068	Carna2023; Lu2021; Dong2021; Keller2016a; Keller2016b; Wang2022; Batabyal2023; Shigemizu2019; Wen2024; Zhai2024
miR-219a-2-3p	1	8	2845	1.05986	0.0838735	0.278512	0.186478	Carna2023; Lu2021; Dong2021; Wang2022; Fitz2021; Batabyal2023; Shigemizu2019; Zhai2024
miR-219a-5p	1	8	2845	1.03024	0.0429824	0.0415721	1.50202	Carna2023; Lu2021; Dong2021; Wang2022; Fitz2021; Batabyal2023; Shigemizu2019; Zhai2024
miR-219b-3p	-1	5	2681	0.943238	-0.0843062	0.251308	1.04454	Carna2023; Lu2021; Batabyal2023; Shigemizu2019; Zhai2024
miR-219b-5p	1	8	2910	1.06821	0.0951971	0.983304	0.733928	Carna2023; Lu2021; Dong2021; Keller2016b; Wang2022; Batabyal2023; Shigemizu2019; Zhai2024
miR-21-3p	-1	15	3341	0.988949	-0.0160313	0.058254	0.756003	Carna2023; Lu2021; Dong2021; Keller2016a; Keller2016b; Wang2022; Fitz2021; Lugli2015; Visconte2023; Batabyal2023; Leidinger2013; Shigemizu2019; Wen2024; Zhai2024; Palade2024
miR-21-5p	-1	18	3521	0.928695	-0.106723	2.55409	1.33541	Carna2023; Lu2021; Chao2020; Dong2021; Keller2016a; Keller2016b; Wang2022; Fitz2021; Wu2020b; Lugli2015; Visconte2023; Batabyal2023; Leidinger2013; Denk2018; Shigemizu2019; Wen2024; Zhai2024; Palade2024
miR-221-3p	-1	15	3341	0.852943	-0.229479	1.4178	2.22175	Carna2023; Lu2021; Dong2021; Keller2016a; Keller2016b; Wang2022; Fitz2021; Lugli2015; Visconte2023; Batabyal2023; Leidinger2013; Shigemizu2019; Wen2024; Zhai2024; Palade2024
miR-221-5p	-1	12	3100	0.91105	-0.134398	0.154185	3.18112	Carna2023; Lu2021; Dong2021; Keller2016a; Wang2022; Fitz2021; Lugli2015; Batabyal2023; Leidinger2013; Shigemizu2019; Wen2024; Zhai2024
miR-222-3p	-1	17	3451	0.968481	-0.0462045	0.900266	0.344162	Carna2023; Lu2021; Chao2020; Dong2021; Keller2016a; Keller2016b; Wang2022; Fitz2021; Lugli2015; Visconte2023; Batabyal2023; Leidinger2013; Denk2018; Shigemizu2019; Wen2024; Zhai2024; Palade2024
miR-222-5p	-1	9	2925	0.939895	-0.0894281	0.237829	1.5862	Carna2023; Lu2021; Dong2021; Wang2022; Lugli2015; Batabyal2023; Shigemizu2019; Wen2024; Zhai2024
miR-223-3p	-1	18	3521	0.861152	-0.21566	6.22229	2.28419	Carna2023; Lu2021; Chao2020; Dong2021; Keller2016a; Keller2016b; Wang2022; Fitz2021; Wu2020b; Lugli2015; Visconte2023; Batabyal2023; Leidinger2013; Denk2018; Shigemizu2019; Wen2024; Zhai2024; Palade2024
miR-223-5p	-1	14	3237	0.96317	-0.0541377	0.700663	0.462773	Carna2023; Lu2021; Dong2021; Keller2016a; Wang2022; Fitz2021; Lugli2015; Visconte2023; Batabyal2023; Leidinger2013; Shigemizu2019; Wen2024; Zhai2024; Palade2024
miR-224-3p	-1	8	2855	0.983146	-0.0245225	0.0339906	0.119117	Carna2023; Lu2021; Dong2021; Wang2022; Batabyal2023; Shigemizu2019; Wen2024; Zhai2024
miR-224-5p	-1	12	3101	0.956862	-0.0636179	0.267742	0.658589	Carna2023; Lu2021; Dong2021; Wang2022; Fitz2021; Lugli2015; Visconte2023; Batabyal2023; Shigemizu2019; Wen2024; Zhai2024; Palade2024
miR-2276-3p	1	7	2806	1.17769	0.235954	6.8072	0.304462	Carna2023; Lu2021; Dong2021; Wang2022; Batabyal2023; Shigemizu2019; Zhai2024
miR-2276-5p	-1	7	2806	0.963824	-0.0531585	0.0358339	2.1387	Carna2023; Lu2021; Dong2021; Wang2022; Batabyal2023; Shigemizu2019; Zhai2024
miR-2277-3p	1	9	2981	1.00104	0.00150536	0.555351	1.15577	Carna2023; Lu2021; Dong2021; Keller2016b; Wang2022; Wu2020a; Batabyal2023; Shigemizu2019; Zhai2024
miR-2277-5p	1	9	2986	1.0205	0.029274	0.698795	0.666539	Carna2023; Lu2021; Dong2021; Keller2016a; Keller2016b; Wang2022; Batabyal2023; Shigemizu2019; Zhai2024
miR-2278	1	7	2806	1.16969	0.22613	10.0327	0.0593952	Carna2023; Lu2021; Dong2021; Wang2022; Batabyal2023; Shigemizu2019; Zhai2024
miR-22-3p	-1	16	3418	0.873302	-0.195447	11.2622	0.802366	Carna2023; Lu2021; Chao2020; Dong2021; Keller2016a; Keller2016b; Wang2022; Fitz2021; Lugli2015; Batabyal2023; Leidinger2013; Denk2018; Shigemizu2019; Wen2024; Zhai2024; Palade2024
miR-22-5p	1	15	3341	1.017	0.0243195	0.0931095	1.06362	Carna2023; Lu2021; Dong2021; Keller2016a; Keller2016b; Wang2022; Fitz2021; Lugli2015; Visconte2023; Batabyal2023; Leidinger2013; Shigemizu2019; Wen2024; Zhai2024; Palade2024
miR-2355-3p	1	9	2894	1.05867	0.0822463	0.249994	0.336496	Carna2023; Lu2021; Dong2021; Wang2022; Fitz2021; Batabyal2023; Shigemizu2019; Wen2024; Zhai2024
miR-2355-5p	1	10	3029	1.12417	0.168863	9.44749	0.326767	Carna2023; Lu2021; Dong2021; Wang2022; Lugli2015; Batabyal2023; Shigemizu2019; Wen2024; Zhai2024; Palade2024
miR-2392	-1	5	2681	0.960128	-0.0587008	0.832278	0.200416	Carna2023; Lu2021; Batabyal2023; Shigemizu2019; Zhai2024
miR-23a-3p	-1	16	3418	0.946984	-0.0785878	7.09473	0.285653	Carna2023; Lu2021; Chao2020; Dong2021; Keller2016a; Keller2016b; Wang2022; Fitz2021; Lugli2015; Batabyal2023; Leidinger2013; Denk2018; Shigemizu2019; Wen2024; Zhai2024; Palade2024
miR-23a-5p	1	11	3031	1.03709	0.0525342	0.0766928	0.0962987	Carna2023; Lu2021; Dong2021; Wang2022; Fitz2021; Visconte2023; Batabyal2023; Shigemizu2019; Wen2024; Zhai2024; Palade2024
miR-23b-3p	1	14	3344	1.03696	0.0523577	3.36571	0.902114	Carna2023; Lu2021; Dong2021; Keller2016a; Keller2016b; Wang2022; Fitz2021; Lugli2015; Batabyal2023; Leidinger2013; Denk2018; Shigemizu2019; Zhai2024; Palade2024
miR-23b-5p	-1	10	2965	0.994196	-0.00839814	0.0853564	2.50344	Carna2023; Lu2021; Dong2021; Wang2022; Fitz2021; Wu2020a; Batabyal2023; Shigemizu2019; Wen2024; Zhai2024
miR-23c	-1	10	3046	0.927927	-0.107917	0.302012	2.02316	Carna2023; Lu2021; Dong2021; Keller2016a; Keller2016b; Wang2022; Batabyal2023; Leidinger2013; Shigemizu2019; Zhai2024
miR-2467-3p	1	7	2806	1.15609	0.209254	1.77305	0.59718	Carna2023; Lu2021; Dong2021; Wang2022; Batabyal2023; Shigemizu2019; Zhai2024
miR-2467-5p	-1	5	2681	0.956329	-0.0644206	0.242662	0.918358	Carna2023; Lu2021; Batabyal2023; Shigemizu2019; Zhai2024
miR-24-1-5p	-1	6	2730	0.943005	-0.0846623	0.312947	0.634023	Carna2023; Lu2021; Batabyal2023; Shigemizu2019; Wen2024; Zhai2024
miR-24-2-5p	-1	12	3209	0.956462	-0.0642202	0.186132	0.577375	Carna2023; Lu2021; Dong2021; Keller2016a; Keller2016b; Wang2022; Lugli2015; Batabyal2023; Shigemizu2019; Wen2024; Zhai2024; Palade2024
miR-24-3p	-1	17	3451	0.804338	-0.314126	8.56972	0.641799	Carna2023; Lu2021; Chao2020; Dong2021; Keller2016a; Keller2016b; Wang2022; Fitz2021; Lugli2015; Visconte2023; Batabyal2023; Leidinger2013; Denk2018; Shigemizu2019; Wen2024; Zhai2024; Palade2024
miR-25-3p	1	17	3451	1.03903	0.0552333	3.13261	0.869785	Carna2023; Lu2021; Chao2020; Dong2021; Keller2016a; Keller2016b; Wang2022; Fitz2021; Lugli2015; Visconte2023; Batabyal2023; Leidinger2013; Denk2018; Shigemizu2019; Wen2024; Zhai2024; Palade2024
miR-25-5p	1	14	3275	1.07808	0.10846	0.918403	1.43666	Carna2023; Lu2021; Dong2021; Keller2016a; Keller2016b; Wang2022; Fitz2021; Wu2020a; Lugli2015; Batabyal2023; Leidinger2013; Shigemizu2019; Wen2024; Zhai2024
miR-2681-3p	-1	5	2681	0.948987	-0.0755397	0.250552	0.281556	Carna2023; Lu2021; Batabyal2023; Shigemizu2019; Zhai2024
miR-2681-5p	-1	6	2794	0.948888	-0.0756896	0.021136	1.77205	Carna2023; Lu2021; Dong2021; Wang2022; Batabyal2023; Shigemizu2019
miR-2682-3p	1	7	2806	1.06572	0.0918236	8.86569	1.21605	Carna2023; Lu2021; Dong2021; Wang2022; Batabyal2023; Shigemizu2019; Zhai2024
miR-2682-5p	-1	7	2806	0.937367	-0.0933144	0.026186	1.46056	Carna2023; Lu2021; Dong2021; Wang2022; Batabyal2023; Shigemizu2019; Zhai2024
miR-26a-1-3p	-1	10	2964	0.859949	-0.217677	1.01347	1.5635	Carna2023; Lu2021; Dong2021; Wang2022; Fitz2021; Lugli2015; Batabyal2023; Shigemizu2019; Wen2024; Zhai2024
miR-26a-2-3p	-1	9	2925	0.95168	-0.0714511	1.51299	1.35099	Carna2023; Lu2021; Dong2021; Wang2022; Lugli2015; Batabyal2023; Shigemizu2019; Wen2024; Zhai2024
miR-26a-5p	-1	18	3810	0.94621	-0.0797671	7.55675	0.699629	Carna2023; Lu2021; Chao2020; Dong2021; Keller2016a; Keller2016b; Wang2022; Fitz2021; Lugli2015; Visconte2023; Batabyal2023; Leidinger2013; Ludwig2019; Denk2018; Shigemizu2019; Wen2024; Zhai2024; Palade2024
miR-26b-3p	1	15	3378	1.15708	0.210494	12.5052	1.70778	Carna2023; Lu2021; Dong2021; Keller2016a; Keller2016b; Wang2022; Fitz2021; Wu2020b; Lugli2015; Batabyal2023; Leidinger2013; Shigemizu2019; Wen2024; Zhai2024; Palade2024
miR-26b-5p	-1	19	3880	0.952323	-0.070477	8.74066	0.949654	Carna2023; Lu2021; Chao2020; Dong2021; Keller2016a; Keller2016b; Wang2022; Fitz2021; Wu2020b; Lugli2015; Visconte2023; Batabyal2023; Leidinger2013; Ludwig2019; Denk2018; Shigemizu2019; Wen2024; Zhai2024; Palade2024
miR-27a-3p	-1	17	3451	0.964684	-0.0518712	2.45998	0.0262596	Carna2023; Lu2021; Chao2020; Dong2021; Keller2016a; Keller2016b; Wang2022; Fitz2021; Lugli2015; Visconte2023; Batabyal2023; Leidinger2013; Denk2018; Shigemizu2019; Wen2024; Zhai2024; Palade2024
miR-27a-5p	1	9	2925	1.02893	0.041151	0.263138	0.156024	Carna2023; Lu2021; Dong2021; Wang2022; Lugli2015; Batabyal2023; Shigemizu2019; Wen2024; Zhai2024
miR-27b-3p	1	16	3402	1.02908	0.0413542	1.17931	0.0925498	Carna2023; Lu2021; Chao2020; Dong2021; Keller2016a; Keller2016b; Wang2022; Fitz2021; Lugli2015; Visconte2023; Batabyal2023; Leidinger2013; Denk2018; Shigemizu2019; Zhai2024; Palade2024
miR-27b-5p	-1	11	3062	0.956247	-0.0645455	0.196482	0.561751	Carna2023; Lu2021; Dong2021; Wang2022; Lugli2015; Visconte2023; Batabyal2023; Shigemizu2019; Wen2024; Zhai2024; Palade2024
miR-2861	-1	8	2830	0.958397	-0.0613053	0.146481	0.204457	Carna2023; Lu2021; Dong2021; Wang2022; Kumar2017; Batabyal2023; Shigemizu2019; Zhai2024
miR-28-3p	1	17	3770	1.03276	0.0465078	3.42426	0.0490794	Carna2023; Lu2021; Dong2021; Keller2016a; Keller2016b; Wang2022; Fitz2021; Wu2020b; Lugli2015; Visconte2023; Batabyal2023; Leidinger2013; Ludwig2019; Shigemizu2019; Wen2024; Zhai2024; Palade2024
miR-28-5p	-1	15	3341	0.941758	-0.0865724	0.260671	2.39336	Carna2023; Lu2021; Dong2021; Keller2016a; Keller2016b; Wang2022; Fitz2021; Lugli2015; Visconte2023; Batabyal2023; Leidinger2013; Shigemizu2019; Wen2024; Zhai2024; Palade2024
miR-2909	-1	7	2806	0.990915	-0.0131661	6.37075e-05	0.302453	Carna2023; Lu2021; Dong2021; Wang2022; Batabyal2023; Shigemizu2019; Zhai2024
miR-296-3p	-1	7	2806	0.894155	-0.161403	2.72137	2.17912	Carna2023; Lu2021; Dong2021; Wang2022; Batabyal2023; Shigemizu2019; Zhai2024
miR-296-5p	1	12	3128	1.13561	0.183466	12.9133	1.80486	Carna2023; Lu2021; Dong2021; Keller2016a; Keller2016b; Wang2022; Visconte2023; Batabyal2023; Leidinger2013; Shigemizu2019; Wen2024; Zhai2024
miR-297	1	5	2681	1.02153	0.0307335	0.120466	0.548395	Carna2023; Lu2021; Batabyal2023; Shigemizu2019; Zhai2024
miR-298	-1	7	2806	0.987745	-0.0177901	0.0624379	1.80632	Carna2023; Lu2021; Dong2021; Wang2022; Batabyal2023; Shigemizu2019; Zhai2024
miR-299-3p	-1	7	2806	0.928511	-0.10701	0.328397	1.54439	Carna2023; Lu2021; Dong2021; Wang2022; Batabyal2023; Shigemizu2019; Zhai2024
miR-299-5p	1	8	2855	1.06877	0.0959523	3.82275	0.664759	Carna2023; Lu2021; Dong2021; Wang2022; Batabyal2023; Shigemizu2019; Wen2024; Zhai2024
miR-29a-3p	-1	17	3496	0.957244	-0.0630417	3.5753	0.743202	Carna2023; Lu2021; Dong2021; Keller2016a; Keller2016b; Wang2022; Fitz2021; Wu2020b; Lugli2015; Visconte2023; Batabyal2023; Leidinger2013; Denk2018; Shigemizu2019; Wen2024; Zhai2024; Palade2024
miR-29a-5p	1	10	2958	1.0594	0.0832498	0.111988	0.653315	Carna2023; Lu2021; Dong2021; Wang2022; Lugli2015; Visconte2023; Batabyal2023; Shigemizu2019; Wen2024; Zhai2024
miR-29b-1-5p	1	8	2855	1.06244	0.0873796	0.205637	1.36204	Carna2023; Lu2021; Dong2021; Wang2022; Batabyal2023; Shigemizu2019; Wen2024; Zhai2024
miR-29b-2-5p	1	11	3095	1.02632	0.0374756	0.309479	0.875128	Carna2023; Lu2021; Dong2021; Keller2016a; Keller2016b; Wang2022; Batabyal2023; Leidinger2013; Shigemizu2019; Wen2024; Zhai2024
miR-29b-3p	1	16	3426	1.04505	0.0635707	5.78023	0.292656	Carna2023; Lu2021; Dong2021; Keller2016a; Keller2016b; Wang2022; Fitz2021; Lugli2015; Visconte2023; Batabyal2023; Leidinger2013; Denk2018; Shigemizu2019; Wen2024; Zhai2024; Palade2024
miR-29c-3p	-1	17	3496	0.872439	-0.196874	9.05585	1.33393	Carna2023; Lu2021; Dong2021; Keller2016a; Keller2016b; Wang2022; Fitz2021; Wu2020b; Lugli2015; Visconte2023; Batabyal2023; Leidinger2013; Denk2018; Shigemizu2019; Wen2024; Zhai2024; Palade2024
miR-29c-5p	1	14	3308	1.01753	0.0250684	0.21574	0.144334	Carna2023; Lu2021; Dong2021; Keller2016a; Keller2016b; Wang2022; Fitz2021; Lugli2015; Batabyal2023; Leidinger2013; Shigemizu2019; Wen2024; Zhai2024; Palade2024
miR-300	-1	7	2806	0.985538	-0.0210162	0.0107446	0.409752	Carna2023; Lu2021; Dong2021; Wang2022; Batabyal2023; Shigemizu2019; Zhai2024
miR-301a-3p	-1	16	3392	0.819616	-0.286979	7.58498	1.96257	Carna2023; Lu2021; Dong2021; Keller2016a; Wang2022; Fitz2021; Wu2020b; Lugli2015; Visconte2023; Batabyal2023; Leidinger2013; Denk2018; Shigemizu2019; Wen2024; Zhai2024; Palade2024
miR-301a-5p	-1	8	2855	0.996676	-0.00480296	0.21129	1.68098	Carna2023; Lu2021; Dong2021; Wang2022; Batabyal2023; Shigemizu2019; Wen2024; Zhai2024
miR-301b	-1	3	121	0.6922	-0.530738	1.29722	1.4936	Carna2023; Lugli2015; Batabyal2023
miR-301b-3p	-1	5	2755	0.985884	-0.0205108	0.147028	1.15602	Lu2021; Dong2021; Wang2022; Shigemizu2019; Zhai2024
miR-301b-5p	-1	5	2755	0.949635	-0.0745545	0.269271	0.621289	Lu2021; Dong2021; Wang2022; Shigemizu2019; Zhai2024
miR-302a-3p	-1	6	2714	0.982329	-0.0257222	0.0775403	0.874729	Carna2023; Lu2021; Visconte2023; Batabyal2023; Shigemizu2019; Zhai2024
miR-302a-5p	-1	7	2806	0.932184	-0.101313	0.272025	2.31779	Carna2023; Lu2021; Dong2021; Wang2022; Batabyal2023; Shigemizu2019; Zhai2024
miR-302b-3p	-1	5	2681	0.925211	-0.112145	0.582733	0.416962	Carna2023; Lu2021; Batabyal2023; Shigemizu2019; Zhai2024
miR-302b-5p	1	6	2714	1.02646	0.0376709	0.0207257	0.975801	Carna2023; Lu2021; Visconte2023; Batabyal2023; Shigemizu2019; Zhai2024
miR-302c-3p	-1	5	2681	0.943346	-0.084141	0.296732	2.51254	Carna2023; Lu2021; Batabyal2023; Shigemizu2019; Zhai2024
miR-302c-5p	1	6	2714	1.00522	0.00750891	0.0191594	1.05353	Carna2023; Lu2021; Visconte2023; Batabyal2023; Shigemizu2019; Zhai2024
miR-302d-3p	-1	6	2714	0.970226	-0.0436072	0.155239	0.92006	Carna2023; Lu2021; Visconte2023; Batabyal2023; Shigemizu2019; Zhai2024
miR-302d-5p	-1	4	2669	0.958898	-0.0605512	0.192398	0.283589	Carna2023; Lu2021; Batabyal2023; Shigemizu2019
miR-302e	-1	5	2681	0.960777	-0.0577262	0.129545	0.952628	Carna2023; Lu2021; Batabyal2023; Shigemizu2019; Zhai2024
miR-302f	-1	5	2681	0.941263	-0.0873305	0.342138	0.744227	Carna2023; Lu2021; Batabyal2023; Shigemizu2019; Zhai2024
miR-3059-5p	-1	3	137	0.780525	-0.357483	0.00109905	5.92735	Dong2021; Wang2022; Zhai2024
miR-3064-3p	1	8	2855	1.22324	0.290702	5.41322	2.41371	Carna2023; Lu2021; Dong2021; Wang2022; Batabyal2023; Shigemizu2019; Wen2024; Zhai2024
miR-3064-5p	1	9	2916	1.23877	0.308904	9.00832	2.23479	Carna2023; Lu2021; Dong2021; Wang2022; Fitz2021; Wu2020a; Batabyal2023; Shigemizu2019; Zhai2024
miR-3065-3p	1	9	2900	1.11359	0.155224	1.86404	0.617892	Carna2023; Lu2021; Dong2021; Wang2022; Kumar2017; Lugli2015; Batabyal2023; Shigemizu2019; Zhai2024
miR-3065-5p	1	7	2800	1.01957	0.0279659	0.250934	1.05116	Carna2023; Lu2021; Lugli2015; Batabyal2023; Shigemizu2019; Wen2024; Zhai2024
miR-3074-3p	-1	7	2806	0.976758	-0.0339272	0.149306	2.17486	Carna2023; Lu2021; Dong2021; Wang2022; Batabyal2023; Shigemizu2019; Zhai2024
miR-3074-5p	1	12	3125	1.01996	0.0285138	1.38861	2.06346	Carna2023; Lu2021; Chao2020; Keller2016a; Keller2016b; Fitz2021; Wu2020b; Lugli2015; Batabyal2023; Leidinger2013; Shigemizu2019; Zhai2024
miR-3085-3p	1	3	137	1.37742	0.461965	0.000824057	2.65823	Dong2021; Wang2022; Zhai2024
miR-30a-3p	1	16	3412	1.01399	0.0200467	1.71198	1.78588	Carna2023; Lu2021; Dong2021; Keller2016a; Keller2016b; Wang2022; Fitz2021; Wu2020a; Lugli2015; Visconte2023; Batabyal2023; Leidinger2013; Shigemizu2019; Wen2024; Zhai2024; Palade2024
miR-30a-5p	-1	18	3601	0.998185	-0.00262065	2.91015	0.750119	Carna2023; Lu2021; Dong2021; Keller2016a; Keller2016b; Wang2022; Fitz2021; Wu2020a; Lugli2015; Visconte2023; Batabyal2023; Leidinger2013; Denk2018; Shigemizu2019; Wen2024; Zhai2024; Palade2024; Palade2024
miR-30b-3p	1	8	2855	1.13683	0.18501	9.47547	1.21799	Carna2023; Lu2021; Dong2021; Wang2022; Batabyal2023; Shigemizu2019; Wen2024; Zhai2024
miR-30b-5p	-1	16	3426	0.968251	-0.046547	3.90104	1.13128	Carna2023; Lu2021; Dong2021; Keller2016a; Keller2016b; Wang2022; Fitz2021; Lugli2015; Visconte2023; Batabyal2023; Leidinger2013; Denk2018; Shigemizu2019; Wen2024; Zhai2024; Palade2024
miR-30c-1-3p	1	13	3204	1.01014	0.0145493	0.158986	0.287372	Carna2023; Lu2021; Dong2021; Keller2016a; Keller2016b; Wang2022; Fitz2021; Lugli2015; Batabyal2023; Leidinger2013; Shigemizu2019; Wen2024; Zhai2024
miR-30c-2-3p	-1	9	2915	0.969778	-0.0442739	0.226055	0.421522	Carna2023; Lu2021; Dong2021; Wang2022; Fitz2021; Lugli2015; Batabyal2023; Shigemizu2019; Zhai2024
miR-30c-5p	1	15	3377	1.02357	0.0336138	4.34466	0.2494	Carna2023; Lu2021; Dong2021; Keller2016a; Keller2016b; Wang2022; Fitz2021; Lugli2015; Visconte2023; Batabyal2023; Leidinger2013; Denk2018; Shigemizu2019; Zhai2024; Palade2024
miR-30d-3p	-1	13	3204	0.938553	-0.0914905	0.157434	1.58562	Carna2023; Lu2021; Dong2021; Keller2016a; Keller2016b; Wang2022; Fitz2021; Lugli2015; Batabyal2023; Leidinger2013; Shigemizu2019; Wen2024; Zhai2024
miR-30d-5p	-1	18	3521	0.89254	-0.164011	22.7764	0.119627	Carna2023; Lu2021; Chao2020; Dong2021; Keller2016a; Keller2016b; Wang2022; Fitz2021; Wu2020b; Lugli2015; Visconte2023; Batabyal2023; Leidinger2013; Denk2018; Shigemizu2019; Wen2024; Zhai2024; Palade2024
miR-30e-3p	-1	16	3411	0.977853	-0.03231	1.48681	0.26436	Carna2023; Lu2021; Dong2021; Keller2016a; Keller2016b; Wang2022; Fitz2021; Wu2020b; Lugli2015; Visconte2023; Batabyal2023; Leidinger2013; Shigemizu2019; Wen2024; Zhai2024; Palade2024
miR-30e-5p	-1	15	3393	0.998008	-0.00287692	0.813002	1.88547	Carna2023; Lu2021; Dong2021; Keller2016a; Keller2016b; Wang2022; Fitz2021; Lugli2015; Batabyal2023; Leidinger2013; Denk2018; Shigemizu2019; Wen2024; Zhai2024; Palade2024
miR-3115	-1	7	2806	0.926559	-0.110045	0.212218	0.412054	Carna2023; Lu2021; Dong2021; Wang2022; Batabyal2023; Shigemizu2019; Zhai2024
miR-3116	1	7	2806	1.11903	0.162252	0.112182	0.874337	Carna2023; Lu2021; Dong2021; Wang2022; Batabyal2023; Shigemizu2019; Zhai2024
miR-3117-3p	-1	7	2806	0.934238	-0.0981378	0.177292	1.13298	Carna2023; Lu2021; Dong2021; Wang2022; Batabyal2023; Shigemizu2019; Zhai2024
miR-3117-5p	-1	4	2669	0.936467	-0.0947006	0.390213	0.560594	Carna2023; Lu2021; Batabyal2023; Shigemizu2019
miR-3118	-1	7	2806	0.871953	-0.197678	0.211742	1.40819	Carna2023; Lu2021; Dong2021; Wang2022; Batabyal2023; Shigemizu2019; Zhai2024
miR-3119	-1	4	2669	0.947171	-0.0783039	0.265787	0.374259	Carna2023; Lu2021; Batabyal2023; Shigemizu2019
miR-3120-3p	-1	8	2839	0.976577	-0.0341946	0.186225	2.00808	Carna2023; Lu2021; Fitz2021; Lugli2015; Batabyal2023; Shigemizu2019; Wen2024; Zhai2024
miR-3120-5p	1	7	2800	1.04543	0.0640919	0.34192	0.390822	Carna2023; Lu2021; Lugli2015; Batabyal2023; Shigemizu2019; Wen2024; Zhai2024
miR-3121-3p	-1	7	2806	0.929565	-0.105373	0.138399	0.371078	Carna2023; Lu2021; Dong2021; Wang2022; Batabyal2023; Shigemizu2019; Zhai2024
miR-3121-5p	-1	4	2669	0.940435	-0.0885993	0.298158	0.356862	Carna2023; Lu2021; Batabyal2023; Shigemizu2019
miR-3122	1	7	2806	1.10211	0.140274	9.1973	1.64495	Carna2023; Lu2021; Dong2021; Wang2022; Batabyal2023; Shigemizu2019; Zhai2024
miR-3123	-1	4	2669	0.949874	-0.0741918	0.25017	0.305854	Carna2023; Lu2021; Batabyal2023; Shigemizu2019
miR-3124-3p	-1	8	2830	0.989379	-0.0154047	0.0900062	0.252634	Carna2023; Lu2021; Dong2021; Wang2022; Kumar2017; Batabyal2023; Shigemizu2019; Zhai2024
miR-3124-5p	1	8	2830	1.09863	0.135707	0.296426	3.00912	Carna2023; Lu2021; Dong2021; Wang2022; Kumar2017; Batabyal2023; Shigemizu2019; Zhai2024
miR-3125	1	5	2681	1.06131	0.0858428	0.390844	5.23611	Carna2023; Lu2021; Batabyal2023; Shigemizu2019; Zhai2024
miR-3126-3p	-1	6	2794	0.993655	-0.00918282	0.00603583	1.26694	Carna2023; Lu2021; Dong2021; Wang2022; Batabyal2023; Shigemizu2019
miR-3126-5p	1	5	2681	1.04588	0.0647147	0.282265	1.7925	Carna2023; Lu2021; Batabyal2023; Shigemizu2019; Zhai2024
miR-3127-3p	-1	11	3116	0.986641	-0.0194027	3.17114	0.880471	Carna2023; Lu2021; Dong2021; Keller2016a; Keller2016b; Wang2022; Wu2020b; Batabyal2023; Leidinger2013; Shigemizu2019; Zhai2024
miR-3127-5p	1	11	3095	1.12134	0.165228	2.58272	1.99824	Carna2023; Lu2021; Dong2021; Keller2016a; Keller2016b; Wang2022; Batabyal2023; Leidinger2013; Shigemizu2019; Wen2024; Zhai2024
miR-3128	-1	7	2806	0.996705	-0.0047622	0.474381	1.44785	Carna2023; Lu2021; Dong2021; Wang2022; Batabyal2023; Shigemizu2019; Zhai2024
miR-3129-3p	-1	7	2806	0.969855	-0.0441597	0.162267	0.0207104	Carna2023; Lu2021; Dong2021; Wang2022; Batabyal2023; Shigemizu2019; Zhai2024
miR-3129-5p	-1	7	2806	0.964009	-0.0528808	0.436624	0.585983	Carna2023; Lu2021; Dong2021; Wang2022; Batabyal2023; Shigemizu2019; Zhai2024
miR-3130-3p	1	7	2800	1.16329	0.218212	1.39068	0.654619	Carna2023; Lu2021; Lugli2015; Batabyal2023; Shigemizu2019; Wen2024; Zhai2024
miR-3130-5p	1	8	2921	1.18434	0.244078	17.1624	0.0314206	Carna2023; Lu2021; Keller2016a; Keller2016b; Batabyal2023; Leidinger2013; Shigemizu2019; Zhai2024
miR-3131	1	7	2806	1.1304	0.17683	1.12685	1.30965	Carna2023; Lu2021; Dong2021; Wang2022; Batabyal2023; Shigemizu2019; Zhai2024
miR-3132	1	7	2806	1.06617	0.0924337	0.48982	0.344145	Carna2023; Lu2021; Dong2021; Wang2022; Batabyal2023; Shigemizu2019; Zhai2024
miR-3133	-1	5	2681	0.939272	-0.0903857	0.310613	1.52786	Carna2023; Lu2021; Batabyal2023; Shigemizu2019; Zhai2024
miR-3134	-1	5	2681	0.950977	-0.0725182	0.252829	0.385525	Carna2023; Lu2021; Batabyal2023; Shigemizu2019; Zhai2024
miR-3135a	-1	9	2986	0.909868	-0.13627	0.253794	1.79704	Carna2023; Lu2021; Dong2021; Keller2016a; Keller2016b; Wang2022; Batabyal2023; Shigemizu2019; Zhai2024
miR-3135b	-1	5	2681	0.964269	-0.0524924	1.049	1.8039	Carna2023; Lu2021; Batabyal2023; Shigemizu2019; Zhai2024
miR-3136-3p	-1	4	2669	0.943804	-0.0834408	0.280927	2.00148	Carna2023; Lu2021; Batabyal2023; Shigemizu2019
miR-3136-5p	1	7	2806	1.00878	0.0126115	0.171344	1.69633	Carna2023; Lu2021; Dong2021; Wang2022; Batabyal2023; Shigemizu2019; Zhai2024
miR-3137	1	7	2806	1.07911	0.109837	0.365948	2.17697	Carna2023; Lu2021; Dong2021; Wang2022; Batabyal2023; Shigemizu2019; Zhai2024
miR-3138	1	8	2877	1.08801	0.121693	1.11748	0.793364	Carna2023; Lu2021; Dong2021; Wang2022; Wu2020a; Batabyal2023; Shigemizu2019; Zhai2024
miR-3139	-1	7	2806	0.910525	-0.135229	0.25956	2.07809	Carna2023; Lu2021; Dong2021; Wang2022; Batabyal2023; Shigemizu2019; Zhai2024
miR-3140-3p	1	8	2855	1.00971	0.0139452	0.055295	1.22924	Carna2023; Lu2021; Dong2021; Wang2022; Batabyal2023; Shigemizu2019; Wen2024; Zhai2024
miR-3140-5p	1	6	2794	1.06855	0.0956501	0.0448872	1.66028	Carna2023; Lu2021; Dong2021; Wang2022; Batabyal2023; Shigemizu2019
miR-3141	1	7	2806	1.005	0.00719411	0.00335797	0.667674	Carna2023; Lu2021; Dong2021; Wang2022; Batabyal2023; Shigemizu2019; Zhai2024
miR-3142	-1	5	2681	0.890057	-0.16803	1.51449	0.863887	Carna2023; Lu2021; Batabyal2023; Shigemizu2019; Zhai2024
miR-3143	-1	9	2925	0.998704	-0.00187045	0.198403	2.34588	Carna2023; Lu2021; Dong2021; Wang2022; Lugli2015; Batabyal2023; Shigemizu2019; Wen2024; Zhai2024
miR-3144-3p	-1	7	2806	0.8974	-0.156177	0.131948	1.59371	Carna2023; Lu2021; Dong2021; Wang2022; Batabyal2023; Shigemizu2019; Zhai2024
miR-3144-5p	1	5	2681	1.0715	0.0996292	1.3567	0.678656	Carna2023; Lu2021; Batabyal2023; Shigemizu2019; Zhai2024
miR-3145-3p	-1	7	2806	0.979273	-0.0302177	0.22818	0.990278	Carna2023; Lu2021; Dong2021; Wang2022; Batabyal2023; Shigemizu2019; Zhai2024
miR-3145-5p	1	7	2806	1.15477	0.207603	1.26542	1.02828	Carna2023; Lu2021; Dong2021; Wang2022; Batabyal2023; Shigemizu2019; Zhai2024
miR-3146	-1	7	2806	0.97846	-0.0314155	0.206336	1.82555	Carna2023; Lu2021; Dong2021; Wang2022; Batabyal2023; Shigemizu2019; Zhai2024
miR-3147	-1	8	2830	0.900508	-0.151189	0.105273	1.11605	Carna2023; Lu2021; Dong2021; Wang2022; Kumar2017; Batabyal2023; Shigemizu2019; Zhai2024
miR-3148	-1	5	2681	0.957744	-0.0622882	0.201632	0.789089	Carna2023; Lu2021; Batabyal2023; Shigemizu2019; Zhai2024
miR-3149	1	7	2806	1.04131	0.0584055	0.0176756	1.9126	Carna2023; Lu2021; Dong2021; Wang2022; Batabyal2023; Shigemizu2019; Zhai2024
miR-3150a-3p	-1	6	2751	0.956988	-0.0634268	1.35342	0.15852	Carna2023; Lu2021; Wu2020b; Batabyal2023; Shigemizu2019; Zhai2024
miR-3150a-5p	1	7	2861	1.09007	0.124427	1.56001	0.953014	Carna2023; Lu2021; Keller2016a; Keller2016b; Batabyal2023; Shigemizu2019; Zhai2024
miR-3150b-3p	1	10	3040	1.0991	0.136323	5.18106	1.13808	Carna2023; Lu2021; Keller2016a; Keller2016b; Wu2020b; Batabyal2023; Leidinger2013; Shigemizu2019; Wen2024; Zhai2024
miR-3150b-5p	-1	5	2681	0.94778	-0.0773763	0.920681	0.416644	Carna2023; Lu2021; Batabyal2023; Shigemizu2019; Zhai2024
miR-3151-3p	1	7	2806	1.23432	0.303719	27.1098	0.293129	Carna2023; Lu2021; Dong2021; Wang2022; Batabyal2023; Shigemizu2019; Zhai2024
miR-3151-5p	1	8	2855	1.02824	0.0401809	1.22028	1.4135	Carna2023; Lu2021; Dong2021; Wang2022; Batabyal2023; Shigemizu2019; Wen2024; Zhai2024
miR-3152-3p	-1	4	2669	0.935676	-0.0959196	0.325536	3.69761	Carna2023; Lu2021; Batabyal2023; Shigemizu2019
miR-3152-5p	-1	7	2806	0.942365	-0.0856429	0.0387549	1.65264	Carna2023; Lu2021; Dong2021; Wang2022; Batabyal2023; Shigemizu2019; Zhai2024
miR-3153	1	8	2830	1.06339	0.0886701	1.25204	0.188259	Carna2023; Lu2021; Dong2021; Wang2022; Kumar2017; Batabyal2023; Shigemizu2019; Zhai2024
miR-3154	1	8	2855	1.11566	0.1579	5.2471	1.89722	Carna2023; Lu2021; Dong2021; Wang2022; Batabyal2023; Shigemizu2019; Wen2024; Zhai2024
miR-3155a	1	7	2806	1.05573	0.078243	0.0350467	0.775591	Carna2023; Lu2021; Dong2021; Wang2022; Batabyal2023; Shigemizu2019; Zhai2024
miR-3155b	-1	7	2806	0.985188	-0.0215286	0.068472	1.89048	Carna2023; Lu2021; Dong2021; Wang2022; Batabyal2023; Shigemizu2019; Zhai2024
miR-3156-3p	1	4	2669	1.222	0.289239	25.5173	3.2108	Carna2023; Lu2021; Batabyal2023; Shigemizu2019
miR-3156-5p	-1	7	2806	0.961489	-0.0566584	0.216066	0.564248	Carna2023; Lu2021; Dong2021; Wang2022; Batabyal2023; Shigemizu2019; Zhai2024
miR-3157-3p	1	13	3545	1.12421	0.168912	3.38683	1.9354	Carna2023; Lu2021; Dong2021; Keller2016a; Keller2016b; Wang2022; Wu2020b; Lugli2015; Batabyal2023; Leidinger2013; Ludwig2019; Shigemizu2019; Zhai2024
miR-3157-5p	-1	9	2879	0.955235	-0.0660727	0.179723	0.561698	Carna2023; Lu2021; Dong2021; Wang2022; Kumar2017; Batabyal2023; Shigemizu2019; Wen2024; Zhai2024
miR-3158-3p	1	10	3040	1.18385	0.243492	11.0651	0.678201	Carna2023; Lu2021; Keller2016a; Keller2016b; Lugli2015; Batabyal2023; Leidinger2013; Shigemizu2019; Wen2024; Zhai2024
miR-3158-5p	1	5	2681	1.07337	0.102147	1.5079	1.9276	Carna2023; Lu2021; Batabyal2023; Shigemizu2019; Zhai2024
miR-3159	-1	7	2806	0.923044	-0.115528	0.223277	1.37829	Carna2023; Lu2021; Dong2021; Wang2022; Batabyal2023; Shigemizu2019; Zhai2024
miR-3160-3p	1	5	2681	1.04498	0.0634768	0.798694	1.94247	Carna2023; Lu2021; Batabyal2023; Shigemizu2019; Zhai2024
miR-3160-5p	1	4	2669	1.08631	0.119431	0.263513	1.73171	Carna2023; Lu2021; Batabyal2023; Shigemizu2019
miR-3161	1	8	2876	1.05629	0.0790032	0.0982265	0.454379	Carna2023; Lu2021; Dong2021; Wang2022; Lugli2015; Batabyal2023; Shigemizu2019; Zhai2024
miR-3162-3p	-1	7	2806	0.979302	-0.030174	0.2517	1.67907	Carna2023; Lu2021; Dong2021; Wang2022; Batabyal2023; Shigemizu2019; Zhai2024
miR-3162-5p	-1	7	2806	0.947134	-0.078359	3.2438	1.86776	Carna2023; Lu2021; Dong2021; Wang2022; Batabyal2023; Shigemizu2019; Zhai2024
miR-3163	-1	12	3165	0.907332	-0.140298	0.269949	2.15089	Carna2023; Lu2021; Dong2021; Keller2016a; Keller2016b; Wang2022; Lugli2015; Batabyal2023; Leidinger2013; Shigemizu2019; Wen2024; Zhai2024
miR-3164	-1	7	2806	0.927055	-0.109273	0.247295	2.36372	Carna2023; Lu2021; Dong2021; Wang2022; Batabyal2023; Shigemizu2019; Zhai2024
miR-3165	-1	7	2806	0.981243	-0.0273177	0.106129	1.38679	Carna2023; Lu2021; Dong2021; Wang2022; Batabyal2023; Shigemizu2019; Zhai2024
miR-3166	-1	7	2806	0.95789	-0.0620688	0.472395	0.800331	Carna2023; Lu2021; Dong2021; Wang2022; Batabyal2023; Shigemizu2019; Zhai2024
miR-3167	-1	8	2830	0.938996	-0.0908088	0.224502	0.306419	Carna2023; Lu2021; Dong2021; Wang2022; Kumar2017; Batabyal2023; Shigemizu2019; Zhai2024
miR-3168	-1	8	2876	0.931617	-0.102191	0.169318	1.63685	Carna2023; Lu2021; Dong2021; Wang2022; Lugli2015; Batabyal2023; Shigemizu2019; Zhai2024
miR-3169	-1	7	2806	0.893335	-0.162726	0.190523	1.18682	Carna2023; Lu2021; Dong2021; Wang2022; Batabyal2023; Shigemizu2019; Zhai2024
miR-3170	1	7	2806	1.01559	0.0223192	0.0562186	0.891894	Carna2023; Lu2021; Dong2021; Wang2022; Batabyal2023; Shigemizu2019; Zhai2024
miR-3171	-1	5	2681	0.946068	-0.079984	0.2301	1.21454	Carna2023; Lu2021; Batabyal2023; Shigemizu2019; Zhai2024
miR-3173-3p	1	8	2855	1.08468	0.117263	0.32981	2.27405	Carna2023; Lu2021; Dong2021; Wang2022; Batabyal2023; Shigemizu2019; Wen2024; Zhai2024
miR-3173-5p	1	14	3308	1.37013	0.454313	16.8338	2.54238	Carna2023; Lu2021; Dong2021; Keller2016a; Keller2016b; Wang2022; Fitz2021; Wu2020b; Batabyal2023; Leidinger2013; Shigemizu2019; Wen2024; Zhai2024; Palade2024
miR-3174	1	7	2806	1.01822	0.0260431	0.0623777	1.37256	Carna2023; Lu2021; Dong2021; Wang2022; Batabyal2023; Shigemizu2019; Zhai2024
miR-3175	1	7	2806	1.07162	0.0997947	7.00966	0.980178	Carna2023; Lu2021; Dong2021; Wang2022; Batabyal2023; Shigemizu2019; Zhai2024
miR-3176	1	11	3116	1.08812	0.121838	2.55629	0.501045	Carna2023; Lu2021; Dong2021; Keller2016a; Keller2016b; Wang2022; Lugli2015; Batabyal2023; Leidinger2013; Shigemizu2019; Zhai2024
miR-3177-3p	1	11	3095	1.03132	0.0444927	0.273825	0.247291	Carna2023; Lu2021; Dong2021; Keller2016a; Keller2016b; Wang2022; Batabyal2023; Leidinger2013; Shigemizu2019; Wen2024; Zhai2024
miR-3177-5p	-1	6	2794	0.979799	-0.0294419	0.00296723	1.23489	Carna2023; Lu2021; Dong2021; Wang2022; Batabyal2023; Shigemizu2019
miR-3178	-1	7	2806	0.938501	-0.0915692	2.38934	1.84392	Carna2023; Lu2021; Dong2021; Wang2022; Batabyal2023; Shigemizu2019; Zhai2024
miR-3179	-1	7	2806	0.918241	-0.123055	0.33494	1.48884	Carna2023; Lu2021; Dong2021; Wang2022; Batabyal2023; Shigemizu2019; Zhai2024
miR-3180	1	7	2806	1.01388	0.0198867	0.0947844	1.60206	Carna2023; Lu2021; Dong2021; Wang2022; Batabyal2023; Shigemizu2019; Zhai2024
miR-3180-3p	-1	7	2806	0.982974	-0.024775	2.21761	1.91281	Carna2023; Lu2021; Dong2021; Wang2022; Batabyal2023; Shigemizu2019; Zhai2024
miR-3180-5p	1	10	3035	1.11393	0.155659	5.38208	1.5173	Carna2023; Lu2021; Dong2021; Keller2016a; Keller2016b; Wang2022; Batabyal2023; Shigemizu2019; Wen2024; Zhai2024
miR-3181	-1	8	2855	0.828784	-0.270933	4.47132	0.123922	Carna2023; Lu2021; Dong2021; Wang2022; Batabyal2023; Shigemizu2019; Wen2024; Zhai2024
miR-3182	1	7	2864	1.02447	0.0348783	0.0444982	0.327342	Carna2023; Lu2021; Dong2021; Wang2022; Lugli2015; Batabyal2023; Shigemizu2019
miR-3183	-1	7	2806	0.937283	-0.0934437	0.265353	1.59848	Carna2023; Lu2021; Dong2021; Wang2022; Batabyal2023; Shigemizu2019; Zhai2024
miR-3184-3p	1	7	2776	1.20485	0.268849	18.6367	0.508553	Carna2023; Lu2021; Chao2020; Lugli2015; Batabyal2023; Shigemizu2019; Zhai2024
miR-3184-5p	-1	5	2739	0.80874	-0.306252	35.9897	0.182997	Carna2023; Lu2021; Lugli2015; Batabyal2023; Shigemizu2019
miR-3185	-1	7	2806	0.945662	-0.0806038	0.227152	1.60693	Carna2023; Lu2021; Dong2021; Wang2022; Batabyal2023; Shigemizu2019; Zhai2024
miR-3186-3p	1	7	2806	1.14618	0.196834	2.09365	1.70724	Carna2023; Lu2021; Dong2021; Wang2022; Batabyal2023; Shigemizu2019; Zhai2024
miR-3186-5p	1	7	2806	1.11353	0.155139	1.35609	0.58837	Carna2023; Lu2021; Dong2021; Wang2022; Batabyal2023; Shigemizu2019; Zhai2024
miR-3187-3p	1	9	2894	1.03568	0.050574	0.104831	1.16692	Carna2023; Lu2021; Dong2021; Wang2022; Fitz2021; Batabyal2023; Shigemizu2019; Wen2024; Zhai2024
miR-3187-5p	1	7	2806	1.22356	0.291086	20.8682	1.75246	Carna2023; Lu2021; Dong2021; Wang2022; Batabyal2023; Shigemizu2019; Zhai2024
miR-3188	1	7	2806	1.00419	0.00603107	0.0373315	0.171418	Carna2023; Lu2021; Dong2021; Wang2022; Batabyal2023; Shigemizu2019; Zhai2024
miR-3189-3p	1	7	2806	1.03422	0.0485468	0.154298	0.59563	Carna2023; Lu2021; Dong2021; Wang2022; Batabyal2023; Shigemizu2019; Zhai2024
miR-3189-5p	1	5	2681	1.12813	0.173937	5.92857	0.485129	Carna2023; Lu2021; Batabyal2023; Shigemizu2019; Zhai2024
miR-3190-3p	1	5	2681	1.11328	0.154822	2.6947	1.00973	Carna2023; Lu2021; Batabyal2023; Shigemizu2019; Zhai2024
miR-3190-5p	-1	5	2718	0.983839	-0.0235054	0.205809	1.47076	Carna2023; Lu2021; Batabyal2023; Shigemizu2019; Wen2024
miR-3191-3p	1	7	2806	1.02257	0.0322021	0.277045	0.994563	Carna2023; Lu2021; Dong2021; Wang2022; Batabyal2023; Shigemizu2019; Zhai2024
miR-3191-5p	1	6	2730	1.26971	0.344504	19.708	1.07703	Carna2023; Lu2021; Batabyal2023; Shigemizu2019; Wen2024; Zhai2024
miR-3192-3p	1	7	2806	1.24317	0.314028	22.2836	0.224028	Carna2023; Lu2021; Dong2021; Wang2022; Batabyal2023; Shigemizu2019; Zhai2024
miR-3192-5p	1	7	2806	1.03391	0.0481086	0.172201	1.05208	Carna2023; Lu2021; Dong2021; Wang2022; Batabyal2023; Shigemizu2019; Zhai2024
miR-3193	1	7	2806	1.00789	0.0113437	0.0675033	0.315684	Carna2023; Lu2021; Dong2021; Wang2022; Batabyal2023; Shigemizu2019; Zhai2024
miR-3194-3p	-1	7	2806	0.95945	-0.0597211	0.00255342	2.14155	Carna2023; Lu2021; Dong2021; Wang2022; Batabyal2023; Shigemizu2019; Zhai2024
miR-3194-5p	1	5	2681	1.02537	0.0361496	0.203906	0.873201	Carna2023; Lu2021; Batabyal2023; Shigemizu2019; Zhai2024
miR-3195	1	7	2806	1.0687	0.0958532	1.02189	1.70898	Carna2023; Lu2021; Dong2021; Wang2022; Batabyal2023; Shigemizu2019; Zhai2024
miR-3196	1	7	2806	1.03254	0.0461956	0.00405693	1.79432	Carna2023; Lu2021; Dong2021; Wang2022; Batabyal2023; Shigemizu2019; Zhai2024
miR-3197	-1	7	2806	0.988979	-0.0159878	0.221059	0.59742	Carna2023; Lu2021; Dong2021; Wang2022; Batabyal2023; Shigemizu2019; Zhai2024
miR-3198	1	7	2806	1.04334	0.0612128	1.91291	1.43626	Carna2023; Lu2021; Dong2021; Wang2022; Batabyal2023; Shigemizu2019; Zhai2024
miR-3199	1	7	2806	1.079	0.109696	0.26878	2.77067	Carna2023; Lu2021; Dong2021; Wang2022; Batabyal2023; Shigemizu2019; Zhai2024
miR-31-3p	-1	7	2806	0.894025	-0.161614	1.5788	0.978485	Carna2023; Lu2021; Dong2021; Wang2022; Batabyal2023; Shigemizu2019; Zhai2024
miR-31-5p	-1	10	3010	0.892175	-0.164601	0.149512	1.96173	Carna2023; Lu2021; Dong2021; Wang2022; Lugli2015; Batabyal2023; Denk2018; Shigemizu2019; Wen2024; Zhai2024
miR-3200-3p	-1	13	3235	0.951544	-0.0716575	6.41705	1.18542	Carna2023; Lu2021; Dong2021; Keller2016a; Keller2016b; Wang2022; Wu2020b; Lugli2015; Batabyal2023; Leidinger2013; Shigemizu2019; Wen2024; Zhai2024
miR-3200-5p	-1	12	3165	0.97085	-0.042679	0.0697481	1.11274	Carna2023; Lu2021; Dong2021; Keller2016a; Keller2016b; Wang2022; Lugli2015; Batabyal2023; Leidinger2013; Shigemizu2019; Wen2024; Zhai2024
miR-3201	-1	5	2681	0.97422	-0.037681	0.127481	1.04317	Carna2023; Lu2021; Batabyal2023; Shigemizu2019; Zhai2024
miR-3202	1	7	2806	1.05879	0.0824167	1.78524	1.92068	Carna2023; Lu2021; Dong2021; Wang2022; Batabyal2023; Shigemizu2019; Zhai2024
miR-320a	-1	12	3161	0.995279	-0.00682692	0.195074	0.0142061	Carna2023; Lu2021; Chao2020; Keller2016a; Keller2016b; Fitz2021; Lugli2015; Visconte2023; Batabyal2023; Leidinger2013; Denk2018; Shigemizu2019
miR-320a-3p	1	6	361	1.04905	0.0690809	1.90848	0.510051	Dong2021; Wang2022; Wu2020a; Wen2024; Zhai2024; Palade2024
miR-320a-5p	1	3	137	1.00455	0.00655479	0.113147	0.746507	Dong2021; Wang2022; Zhai2024
miR-320b	1	15	3377	1.06943	0.0968481	0.221054	1.11087	Carna2023; Lu2021; Dong2021; Keller2016a; Keller2016b; Wang2022; Fitz2021; Lugli2015; Visconte2023; Batabyal2023; Leidinger2013; Denk2018; Shigemizu2019; Zhai2024; Palade2024
miR-320c	-1	14	3284	0.977132	-0.0333742	0.169232	0.401212	Carna2023; Lu2021; Chao2020; Dong2021; Keller2016a; Keller2016b; Wang2022; Fitz2021; Lugli2015; Batabyal2023; Leidinger2013; Shigemizu2019; Zhai2024; Palade2024
miR-320d	-1	13	3224	0.983264	-0.0243487	0.284785	0.341584	Carna2023; Lu2021; Chao2020; Dong2021; Keller2016a; Keller2016b; Wang2022; Fitz2021; Lugli2015; Batabyal2023; Shigemizu2019; Zhai2024; Palade2024
miR-320e	-1	9	2986	0.955729	-0.0653263	0.0992413	0.585998	Carna2023; Lu2021; Dong2021; Keller2016a; Keller2016b; Wang2022; Batabyal2023; Shigemizu2019; Zhai2024
miR-323a-3p	-1	14	3290	0.882907	-0.179666	1.14702	1.18066	Carna2023; Lu2021; Dong2021; Keller2016b; Wang2022; Fitz2021; Lugli2015; Visconte2023; Batabyal2023; Denk2018; Shigemizu2019; Wen2024; Zhai2024; Palade2024
miR-323a-5p	1	8	2855	1.10238	0.140625	0.968954	0.736275	Carna2023; Lu2021; Dong2021; Wang2022; Batabyal2023; Shigemizu2019; Wen2024; Zhai2024
miR-323b-3p	-1	14	3308	0.958162	-0.0616589	0.39664	0.0106408	Carna2023; Lu2021; Dong2021; Keller2016a; Keller2016b; Wang2022; Fitz2021; Lugli2015; Batabyal2023; Leidinger2013; Shigemizu2019; Wen2024; Zhai2024; Palade2024
miR-323b-5p	1	7	2806	1.09314	0.12848	2.14581	0.429623	Carna2023; Lu2021; Dong2021; Wang2022; Batabyal2023; Shigemizu2019; Zhai2024
miR-324-3p	1	16	3411	1.10734	0.1471	2.15943	0.828596	Carna2023; Lu2021; Dong2021; Keller2016a; Keller2016b; Wang2022; Fitz2021; Wu2020b; Lugli2015; Visconte2023; Batabyal2023; Leidinger2013; Shigemizu2019; Wen2024; Zhai2024; Palade2024
miR-324-5p	-1	15	3341	0.935211	-0.0966364	0.364936	0.852704	Carna2023; Lu2021; Dong2021; Keller2016a; Keller2016b; Wang2022; Fitz2021; Lugli2015; Visconte2023; Batabyal2023; Leidinger2013; Shigemizu2019; Wen2024; Zhai2024; Palade2024
miR-325	1	5	2681	1.0091	0.0130726	0.00048321	0.971162	Carna2023; Lu2021; Batabyal2023; Shigemizu2019; Zhai2024
miR-326	-1	13	3259	0.992355	-0.011072	2.57638	1.65502	Carna2023; Lu2021; Dong2021; Keller2016a; Keller2016b; Wang2022; Fitz2021; Lugli2015; Batabyal2023; Leidinger2013; Shigemizu2019; Zhai2024; Palade2024
miR-328-3p	1	17	3461	1.16264	0.21741	17.5674	1.88806	Carna2023; Lu2021; Chao2020; Dong2021; Keller2016a; Keller2016b; Wang2022; Fitz2021; Wu2020b; Lugli2015; Visconte2023; Batabyal2023; Denk2018; Shigemizu2019; Wen2024; Zhai2024; Palade2024
miR-328-5p	-1	7	2806	0.922066	-0.117058	0.911002	1.2166	Carna2023; Lu2021; Dong2021; Wang2022; Batabyal2023; Shigemizu2019; Zhai2024
miR-329-3p	-1	10	2998	0.944678	-0.0821062	0.293996	0.50968	Carna2023; Lu2021; Dong2021; Wang2022; Fitz2021; Batabyal2023; Shigemizu2019; Wen2024; Zhai2024; Palade2024
miR-329-5p	1	9	2894	1.05318	0.0747466	0.536127	1.63279	Carna2023; Lu2021; Dong2021; Wang2022; Fitz2021; Batabyal2023; Shigemizu2019; Wen2024; Zhai2024
miR-32-3p	-1	9	2959	0.93961	-0.089866	0.0242657	2.76281	Carna2023; Lu2021; Dong2021; Wang2022; Batabyal2023; Shigemizu2019; Wen2024; Zhai2024; Palade2024
miR-32-5p	-1	14	3289	0.901681	-0.149311	1.13086	1.60829	Carna2023; Lu2021; Dong2021; Keller2016a; Wang2022; Fitz2021; Lugli2015; Batabyal2023; Leidinger2013; Denk2018; Shigemizu2019; Wen2024; Zhai2024; Palade2024
miR-330-3p	1	14	3308	1.01199	0.0172014	0.0402188	0.195651	Carna2023; Lu2021; Dong2021; Keller2016a; Keller2016b; Wang2022; Fitz2021; Lugli2015; Batabyal2023; Leidinger2013; Shigemizu2019; Wen2024; Zhai2024; Palade2024
miR-330-5p	1	13	3204	1.17863	0.237106	11.1715	0.761531	Carna2023; Lu2021; Dong2021; Keller2016a; Keller2016b; Wang2022; Fitz2021; Wu2020b; Batabyal2023; Leidinger2013; Shigemizu2019; Wen2024; Zhai2024
miR-331-3p	-1	15	3341	0.969694	-0.0443986	0.511435	0.0368314	Carna2023; Lu2021; Dong2021; Keller2016a; Keller2016b; Wang2022; Fitz2021; Lugli2015; Visconte2023; Batabyal2023; Leidinger2013; Shigemizu2019; Wen2024; Zhai2024; Palade2024
miR-331-5p	-1	13	3198	0.993008	-0.0101228	0.639862	0.870788	Carna2023; Lu2021; Dong2021; Keller2016a; Keller2016b; Wang2022; Wu2020b; Visconte2023; Batabyal2023; Leidinger2013; Shigemizu2019; Wen2024; Zhai2024
miR-335-3p	-1	14	3308	0.951163	-0.0722361	0.142652	0.899771	Carna2023; Lu2021; Dong2021; Keller2016a; Keller2016b; Wang2022; Fitz2021; Lugli2015; Batabyal2023; Leidinger2013; Shigemizu2019; Wen2024; Zhai2024; Palade2024
miR-335-5p	1	16	3426	1.00453	0.00651737	0.0846998	1.31288	Carna2023; Lu2021; Dong2021; Keller2016a; Keller2016b; Wang2022; Fitz2021; Lugli2015; Visconte2023; Batabyal2023; Leidinger2013; Denk2018; Shigemizu2019; Wen2024; Zhai2024; Palade2024
miR-337-3p	1	10	3030	1.01184	0.0169772	0.0250685	0.265955	Carna2023; Lu2021; Dong2021; Wang2022; Wu2020a; Batabyal2023; Shigemizu2019; Wen2024; Zhai2024; Palade2024
miR-337-5p	-1	9	2894	0.960049	-0.0588202	0.0149948	0.489754	Carna2023; Lu2021; Dong2021; Wang2022; Fitz2021; Batabyal2023; Shigemizu2019; Wen2024; Zhai2024
miR-338-3p	-1	13	3234	0.923566	-0.114713	2.31589	1.906	Carna2023; Lu2021; Keller2016a; Fitz2021; Wu2020b; Lugli2015; Batabyal2023; Leidinger2013; Denk2018; Shigemizu2019; Wen2024; Zhai2024; Palade2024
miR-338-5p	1	11	3062	1.03037	0.0431608	0.0457712	1.8864	Carna2023; Lu2021; Dong2021; Wang2022; Lugli2015; Visconte2023; Batabyal2023; Shigemizu2019; Wen2024; Zhai2024; Palade2024
miR-339-3p	1	16	3411	1.01844	0.0263678	0.93454	2.14711	Carna2023; Lu2021; Dong2021; Keller2016a; Keller2016b; Wang2022; Fitz2021; Wu2020b; Lugli2015; Visconte2023; Batabyal2023; Leidinger2013; Shigemizu2019; Wen2024; Zhai2024; Palade2024
miR-339-5p	-1	14	3308	0.985554	-0.0209932	0.212623	0.306049	Carna2023; Lu2021; Dong2021; Keller2016a; Keller2016b; Wang2022; Fitz2021; Lugli2015; Batabyal2023; Leidinger2013; Shigemizu2019; Wen2024; Zhai2024; Palade2024
miR-33a-3p	-1	8	2876	0.885548	-0.175358	0.224939	1.75057	Carna2023; Lu2021; Dong2021; Wang2022; Lugli2015; Batabyal2023; Shigemizu2019; Zhai2024
miR-33a-5p	-1	11	2997	0.941144	-0.0875126	0.365085	0.364486	Carna2023; Lu2021; Dong2021; Wang2022; Fitz2021; Lugli2015; Visconte2023; Batabyal2023; Shigemizu2019; Wen2024; Zhai2024
miR-33b-3p	-1	8	2855	0.87252	-0.19674	1.42031	1.59408	Carna2023; Lu2021; Dong2021; Wang2022; Batabyal2023; Shigemizu2019; Wen2024; Zhai2024
miR-33b-5p	-1	7	2811	0.920499	-0.119512	0.973436	0.0290284	Carna2023; Lu2021; Lugli2015; Batabyal2023; Leidinger2013; Shigemizu2019; Zhai2024
miR-340-3p	1	16	3411	1.10429	0.143113	1.49747	2.06299	Carna2023; Lu2021; Dong2021; Keller2016a; Keller2016b; Wang2022; Fitz2021; Wu2020b; Lugli2015; Visconte2023; Batabyal2023; Leidinger2013; Shigemizu2019; Wen2024; Zhai2024; Palade2024
miR-340-5p	-1	16	3411	0.907846	-0.139481	0.893082	0.921147	Carna2023; Lu2021; Dong2021; Keller2016a; Keller2016b; Wang2022; Fitz2021; Wu2020b; Lugli2015; Visconte2023; Batabyal2023; Leidinger2013; Shigemizu2019; Wen2024; Zhai2024; Palade2024
miR-342-3p	1	17	3451	1.09999	0.137484	17.4259	1.66869	Carna2023; Lu2021; Chao2020; Dong2021; Keller2016a; Keller2016b; Wang2022; Fitz2021; Lugli2015; Visconte2023; Batabyal2023; Leidinger2013; Denk2018; Shigemizu2019; Wen2024; Zhai2024; Palade2024
miR-342-5p	1	14	3308	1.0337	0.0478109	0.152472	0.100737	Carna2023; Lu2021; Dong2021; Keller2016a; Keller2016b; Wang2022; Fitz2021; Lugli2015; Batabyal2023; Leidinger2013; Shigemizu2019; Wen2024; Zhai2024; Palade2024
miR-345-3p	1	7	2806	1.1884	0.249022	13.8892	1.24306	Carna2023; Lu2021; Dong2021; Wang2022; Batabyal2023; Shigemizu2019; Zhai2024
miR-345-5p	1	18	3795	1.11118	0.152094	9.1327	2.72683	Carna2023; Lu2021; Chao2020; Dong2021; Keller2016a; Keller2016b; Wang2022; Fitz2021; Wu2020b; Lugli2015; Visconte2023; Batabyal2023; Leidinger2013; Ludwig2019; Shigemizu2019; Wen2024; Zhai2024; Palade2024
miR-346	1	8	2855	1.16412	0.219234	14.4095	0.412919	Carna2023; Lu2021; Dong2021; Wang2022; Batabyal2023; Shigemizu2019; Wen2024; Zhai2024
miR-34a-3p	-1	6	2714	0.933622	-0.0990894	0.359925	0.813478	Carna2023; Lu2021; Visconte2023; Batabyal2023; Shigemizu2019; Zhai2024
miR-34a-5p	1	14	3466	1.15786	0.211457	8.57612	1.0934	Carna2023; Lu2021; Chao2020; Dong2021; Wang2022; Fitz2021; Lugli2015; Visconte2023; Batabyal2023; Ludwig2019; Denk2018; Shigemizu2019; Wen2024; Zhai2024
miR-34b-3p	1	9	2888	1.13138	0.178078	2.01605	1.29139	Carna2023; Lu2021; Dong2021; Wang2022; Visconte2023; Batabyal2023; Shigemizu2019; Wen2024; Zhai2024
miR-34b-5p	-1	8	2839	0.982915	-0.0248619	0.0240758	0.26363	Carna2023; Lu2021; Dong2021; Wang2022; Visconte2023; Batabyal2023; Shigemizu2019; Zhai2024
miR-34c-3p	1	8	2855	1.07425	0.103327	5.3093	1.13072	Carna2023; Lu2021; Dong2021; Wang2022; Batabyal2023; Shigemizu2019; Wen2024; Zhai2024
miR-34c-5p	-1	8	2876	0.985196	-0.0215169	0.0521196	0.257675	Carna2023; Lu2021; Dong2021; Wang2022; Lugli2015; Batabyal2023; Shigemizu2019; Zhai2024
miR-3529-3p	-1	5	2694	0.948861	-0.075732	0.246682	1.25093	Carna2023; Lu2021; Chao2020; Batabyal2023; Shigemizu2019
miR-3529-5p	1	5	2681	1.01217	0.017449	0.0152941	0.451446	Carna2023; Lu2021; Batabyal2023; Shigemizu2019; Zhai2024
miR-3591-3p	1	4	2669	1.15506	0.207973	4.29883	0.596037	Carna2023; Lu2021; Batabyal2023; Shigemizu2019
miR-3591-5p	-1	4	2669	0.967536	-0.0476124	0.0886884	0.216289	Carna2023; Lu2021; Batabyal2023; Shigemizu2019
miR-3605-3p	1	15	3299	1.28732	0.364375	19.6685	1.61668	Carna2023; Lu2021; Chao2020; Dong2021; Keller2016a; Keller2016b; Wang2022; Fitz2021; Wu2020b; Lugli2015; Batabyal2023; Leidinger2013; Shigemizu2019; Wen2024; Zhai2024
miR-3605-5p	1	13	3236	1.0979	0.134752	0.625775	0.405937	Carna2023; Lu2021; Dong2021; Keller2016a; Keller2016b; Wang2022; Wu2020a; Lugli2015; Batabyal2023; Leidinger2013; Shigemizu2019; Wen2024; Zhai2024
miR-3606-3p	-1	4	2669	0.953715	-0.0683691	0.215004	0.970192	Carna2023; Lu2021; Batabyal2023; Shigemizu2019
miR-3606-5p	-1	4	2669	0.943801	-0.0834453	0.283494	0.199359	Carna2023; Lu2021; Batabyal2023; Shigemizu2019
miR-3607-3p	-1	6	2844	0.954205	-0.0676281	0.0466534	1.42165	Carna2023; Lu2021; Keller2016b; Wu2020a; Batabyal2023; Shigemizu2019
miR-3607-5p	-1	4	2669	0.950409	-0.0733802	0.259772	4.85838	Carna2023; Lu2021; Batabyal2023; Shigemizu2019
miR-3609	-1	7	2806	0.935722	-0.0958477	0.230414	3.12299	Carna2023; Lu2021; Dong2021; Wang2022; Batabyal2023; Shigemizu2019; Zhai2024
miR-3610	1	7	2806	1.14916	0.200575	8.50864	1.07703	Carna2023; Lu2021; Dong2021; Wang2022; Batabyal2023; Shigemizu2019; Zhai2024
miR-3611	-1	7	2806	0.944743	-0.0820057	0.244081	0.977196	Carna2023; Lu2021; Dong2021; Wang2022; Batabyal2023; Shigemizu2019; Zhai2024
miR-3612	-1	7	2806	0.986828	-0.0191297	0.284883	0.962102	Carna2023; Lu2021; Dong2021; Wang2022; Batabyal2023; Shigemizu2019; Zhai2024
miR-3613-3p	-1	13	3189	0.929347	-0.10571	0.495692	0.280794	Carna2023; Lu2021; Dong2021; Keller2016a; Keller2016b; Wang2022; Kumar2017; Lugli2015; Batabyal2023; Leidinger2013; Shigemizu2019; Wen2024; Zhai2024
miR-3613-5p	-1	8	2855	0.950011	-0.0739837	0.188789	2.28471	Carna2023; Lu2021; Dong2021; Wang2022; Batabyal2023; Shigemizu2019; Wen2024; Zhai2024
miR-3614-3p	1	8	2876	1.03303	0.0468811	0.387092	1.9361	Carna2023; Lu2021; Dong2021; Wang2022; Wu2020b; Batabyal2023; Shigemizu2019; Zhai2024
miR-3614-5p	1	11	3095	1.18835	0.248956	27.2459	1.97021	Carna2023; Lu2021; Dong2021; Keller2016a; Keller2016b; Wang2022; Batabyal2023; Leidinger2013; Shigemizu2019; Wen2024; Zhai2024
miR-3615	1	13	3259	1.15719	0.210628	2.8332	2.90844	Carna2023; Lu2021; Dong2021; Keller2016a; Keller2016b; Wang2022; Fitz2021; Lugli2015; Batabyal2023; Leidinger2013; Shigemizu2019; Zhai2024; Palade2024
miR-3616-3p	1	6	2794	1.08942	0.123561	11.7057	1.33311	Carna2023; Lu2021; Dong2021; Wang2022; Batabyal2023; Shigemizu2019
miR-3616-5p	-1	7	2806	0.925721	-0.111351	0.083633	1.89939	Carna2023; Lu2021; Dong2021; Wang2022; Batabyal2023; Shigemizu2019; Zhai2024
miR-3617-3p	1	8	2855	1.26322	0.33711	20.7184	1.0032	Carna2023; Lu2021; Dong2021; Wang2022; Batabyal2023; Shigemizu2019; Wen2024; Zhai2024
miR-3617-5p	-1	9	2959	0.982918	-0.0248564	0.00145996	0.378141	Carna2023; Lu2021; Dong2021; Wang2022; Batabyal2023; Shigemizu2019; Wen2024; Zhai2024; Palade2024
miR-3618	-1	4	2669	0.992304	-0.0111456	0.0079649	1.13283	Carna2023; Lu2021; Batabyal2023; Shigemizu2019
miR-3619-3p	-1	7	2806	0.978605	-0.031201	1.61051	1.02405	Carna2023; Lu2021; Dong2021; Wang2022; Batabyal2023; Shigemizu2019; Zhai2024
miR-3619-5p	1	8	2855	1.16335	0.218288	10.2393	1.05592	Carna2023; Lu2021; Dong2021; Wang2022; Batabyal2023; Shigemizu2019; Wen2024; Zhai2024
miR-361-3p	1	15	3378	1.09654	0.132952	7.23532	0.0315945	Carna2023; Lu2021; Dong2021; Keller2016a; Keller2016b; Wang2022; Fitz2021; Wu2020b; Lugli2015; Batabyal2023; Leidinger2013; Shigemizu2019; Wen2024; Zhai2024; Palade2024
miR-361-5p	-1	17	3770	0.99386	-0.00888557	4.5653	0.190079	Carna2023; Lu2021; Dong2021; Keller2016a; Keller2016b; Wang2022; Fitz2021; Wu2020b; Lugli2015; Visconte2023; Batabyal2023; Leidinger2013; Ludwig2019; Shigemizu2019; Wen2024; Zhai2024; Palade2024
miR-3620-3p	1	10	3035	1.15852	0.212278	18.6108	0.0713169	Carna2023; Lu2021; Dong2021; Keller2016a; Keller2016b; Wang2022; Batabyal2023; Shigemizu2019; Wen2024; Zhai2024
miR-3620-5p	1	8	2855	1.00287	0.0041289	0.353808	0.864507	Carna2023; Lu2021; Dong2021; Wang2022; Batabyal2023; Shigemizu2019; Wen2024; Zhai2024
miR-3621	1	7	2806	1.02535	0.0361152	3.88017	0.0975375	Carna2023; Lu2021; Dong2021; Wang2022; Batabyal2023; Shigemizu2019; Zhai2024
miR-3622a-3p	1	5	2681	1.27802	0.353914	32.401	0.51909	Carna2023; Lu2021; Batabyal2023; Shigemizu2019; Zhai2024
miR-3622a-5p	-1	5	2681	0.964346	-0.0523772	0.493897	0.0799063	Carna2023; Lu2021; Batabyal2023; Shigemizu2019; Zhai2024
miR-3622b-3p	-1	4	2669	0.935796	-0.0957337	1.00069	1.91034	Carna2023; Lu2021; Batabyal2023; Shigemizu2019
miR-3622b-5p	1	5	2681	1.1729	0.230081	12.3371	0.0309592	Carna2023; Lu2021; Batabyal2023; Shigemizu2019; Zhai2024
miR-362-3p	-1	9	2925	0.972462	-0.0402867	0.0996378	0.538423	Carna2023; Lu2021; Dong2021; Wang2022; Lugli2015; Batabyal2023; Shigemizu2019; Wen2024; Zhai2024
miR-362-5p	-1	12	3165	0.901952	-0.148877	0.336395	0.791346	Carna2023; Lu2021; Dong2021; Keller2016a; Keller2016b; Wang2022; Lugli2015; Batabyal2023; Leidinger2013; Shigemizu2019; Wen2024; Zhai2024
miR-363-3p	1	15	3378	1.0936	0.12909	1.23115	2.44694	Carna2023; Lu2021; Dong2021; Keller2016a; Keller2016b; Wang2022; Fitz2021; Wu2020b; Lugli2015; Batabyal2023; Leidinger2013; Shigemizu2019; Wen2024; Zhai2024; Palade2024
miR-363-5p	1	8	2855	1.03524	0.0499638	0.00455232	1.76985	Carna2023; Lu2021; Dong2021; Wang2022; Batabyal2023; Shigemizu2019; Wen2024; Zhai2024
miR-3646	1	4	2669	1.34394	0.426469	18.5573	4.11012	Carna2023; Lu2021; Batabyal2023; Shigemizu2019
miR-3648	1	7	2806	1.07396	0.102939	2.9507	1.23051	Carna2023; Lu2021; Dong2021; Wang2022; Batabyal2023; Shigemizu2019; Zhai2024
miR-3649	1	4	2669	1.14498	0.195321	3.24406	2.38599	Carna2023; Lu2021; Batabyal2023; Shigemizu2019
miR-3650	1	7	2806	1.11569	0.157936	6.29836	1.82105	Carna2023; Lu2021; Dong2021; Wang2022; Batabyal2023; Shigemizu2019; Zhai2024
miR-3651	1	7	2806	1.32345	0.404304	6.169	1.56538	Carna2023; Lu2021; Dong2021; Wang2022; Batabyal2023; Shigemizu2019; Zhai2024
miR-3652	1	7	2806	1.05678	0.0796689	0.862678	0.017907	Carna2023; Lu2021; Dong2021; Wang2022; Batabyal2023; Shigemizu2019; Zhai2024
miR-3654	1	7	2806	1.06031	0.0844871	1.36533	1.09717	Carna2023; Lu2021; Dong2021; Wang2022; Batabyal2023; Shigemizu2019; Zhai2024
miR-3655	1	6	2794	1.0861	0.11915	3.9767	1.1807	Carna2023; Lu2021; Dong2021; Wang2022; Batabyal2023; Shigemizu2019
miR-3656	-1	7	2909	0.959641	-0.0594336	0.11165	2.1084	Carna2023; Lu2021; Keller2016a; Keller2016b; Batabyal2023; Leidinger2013; Shigemizu2019
miR-3657	-1	5	2681	0.984097	-0.0231278	0.0382806	1.18847	Carna2023; Lu2021; Batabyal2023; Shigemizu2019; Zhai2024
miR-3658	-1	4	2669	0.945928	-0.0801976	0.283313	0.763042	Carna2023; Lu2021; Batabyal2023; Shigemizu2019
miR-3659	1	6	2794	1.05147	0.072404	0.0110865	1.41497	Carna2023; Lu2021; Dong2021; Wang2022; Batabyal2023; Shigemizu2019
miR-365a-3p	1	11	1819	1.1135	0.155099	0.230182	2.65899	Carna2023; Dong2021; Keller2016a; Keller2016b; Wang2022; Visconte2023; Batabyal2023; Leidinger2013; Shigemizu2019; Wen2024; Zhai2024
miR-365a-5p	1	7	2806	1.09666	0.133119	0.265305	1.44931	Carna2023; Lu2021; Dong2021; Wang2022; Batabyal2023; Shigemizu2019; Zhai2024
miR-365b-3p	1	8	428	1.51252	0.596958	0.272698	1.98697	Carna2023; Dong2021; Keller2016a; Keller2016b; Wang2022; Batabyal2023; Leidinger2013; Zhai2024
miR-365b-5p	1	8	2855	1.16411	0.219228	1.81009	2.32104	Carna2023; Lu2021; Dong2021; Wang2022; Batabyal2023; Shigemizu2019; Wen2024; Zhai2024
miR-3660	-1	5	2681	0.96117	-0.0571369	0.160355	1.62201	Carna2023; Lu2021; Batabyal2023; Shigemizu2019; Zhai2024
miR-3661	-1	11	3095	0.903677	-0.146121	0.648759	2.47389	Carna2023; Lu2021; Dong2021; Keller2016a; Keller2016b; Wang2022; Batabyal2023; Leidinger2013; Shigemizu2019; Wen2024; Zhai2024
miR-3662	-1	5	2681	0.937113	-0.093705	0.352575	0.870859	Carna2023; Lu2021; Batabyal2023; Shigemizu2019; Zhai2024
miR-3663-3p	1	7	2806	1.07251	0.100993	3.54586	0.350072	Carna2023; Lu2021; Dong2021; Wang2022; Batabyal2023; Shigemizu2019; Zhai2024
miR-3663-5p	1	7	2806	1.16342	0.218366	14.8653	0.553635	Carna2023; Lu2021; Dong2021; Wang2022; Batabyal2023; Shigemizu2019; Zhai2024
miR-3664-3p	-1	7	2806	0.907382	-0.140218	0.164723	1.89469	Carna2023; Lu2021; Dong2021; Wang2022; Batabyal2023; Shigemizu2019; Zhai2024
miR-3664-5p	1	7	2806	1.00634	0.00912091	0.21116	1.14095	Carna2023; Lu2021; Dong2021; Wang2022; Batabyal2023; Shigemizu2019; Zhai2024
miR-3665	1	7	2806	1.07992	0.110926	2.2347	2.56301	Carna2023; Lu2021; Dong2021; Wang2022; Batabyal2023; Shigemizu2019; Zhai2024
miR-3666	1	7	2806	1.005	0.00720063	0.00113252	1.5867	Carna2023; Lu2021; Dong2021; Wang2022; Batabyal2023; Shigemizu2019; Zhai2024
miR-3667-3p	1	8	2910	1.12156	0.165504	5.22974	1.06688	Carna2023; Lu2021; Dong2021; Keller2016b; Wang2022; Batabyal2023; Shigemizu2019; Zhai2024
miR-3667-5p	1	8	2877	1.06038	0.084577	0.00468242	2.27504	Carna2023; Lu2021; Dong2021; Wang2022; Wu2020a; Batabyal2023; Shigemizu2019; Zhai2024
miR-3668	-1	5	2681	0.963662	-0.0534007	0.158222	0.800929	Carna2023; Lu2021; Batabyal2023; Shigemizu2019; Zhai2024
miR-3670	-1	4	2669	0.964935	-0.0514962	0.144056	1.32215	Carna2023; Lu2021; Batabyal2023; Shigemizu2019
miR-3671	-1	5	2681	0.951751	-0.0713435	0.270837	1.01178	Carna2023; Lu2021; Batabyal2023; Shigemizu2019; Zhai2024
miR-3672	-1	4	2669	0.94426	-0.0827438	0.288132	0.056165	Carna2023; Lu2021; Batabyal2023; Shigemizu2019
miR-3674	-1	7	2806	0.945958	-0.0801526	0.277045	0.775941	Carna2023; Lu2021; Dong2021; Wang2022; Batabyal2023; Shigemizu2019; Zhai2024
miR-3675-3p	1	7	2806	1.17023	0.22679	18.9333	0.102084	Carna2023; Lu2021; Dong2021; Wang2022; Batabyal2023; Shigemizu2019; Zhai2024
miR-3675-5p	-1	8	2855	0.979809	-0.0294269	0.651402	1.51112	Carna2023; Lu2021; Dong2021; Wang2022; Batabyal2023; Shigemizu2019; Wen2024; Zhai2024
miR-3677-3p	-1	7	2806	0.911672	-0.133413	0.196937	1.8202	Carna2023; Lu2021; Dong2021; Wang2022; Batabyal2023; Shigemizu2019; Zhai2024
miR-3677-5p	-1	7	2806	0.875559	-0.191724	1.41709	0.26331	Carna2023; Lu2021; Dong2021; Wang2022; Batabyal2023; Shigemizu2019; Zhai2024
miR-3678-3p	1	7	2806	1.07351	0.102336	0.352542	2.45706	Carna2023; Lu2021; Dong2021; Wang2022; Batabyal2023; Shigemizu2019; Zhai2024
miR-3678-5p	-1	7	2806	0.968183	-0.0466486	0.222659	0.174424	Carna2023; Lu2021; Dong2021; Wang2022; Batabyal2023; Shigemizu2019; Zhai2024
miR-3679-3p	1	6	2730	1.1194	0.162729	10.0144	0.251583	Carna2023; Lu2021; Batabyal2023; Shigemizu2019; Wen2024; Zhai2024
miR-3679-5p	-1	9	2894	0.99968	-0.000461708	0.551422	1.31864	Carna2023; Lu2021; Dong2021; Wang2022; Fitz2021; Batabyal2023; Shigemizu2019; Wen2024; Zhai2024
miR-367-3p	-1	5	2681	0.930643	-0.103701	0.380535	1.29652	Carna2023; Lu2021; Batabyal2023; Shigemizu2019; Zhai2024
miR-367-5p	-1	5	2681	0.9372	-0.0935708	0.360662	0.489602	Carna2023; Lu2021; Batabyal2023; Shigemizu2019; Zhai2024
miR-3680-3p	1	8	2855	1.00535	0.00769472	0.0718563	1.49149	Carna2023; Lu2021; Dong2021; Wang2022; Batabyal2023; Shigemizu2019; Wen2024; Zhai2024
miR-3680-5p	1	7	2806	1.05936	0.0831868	0.00856386	0.921282	Carna2023; Lu2021; Dong2021; Wang2022; Batabyal2023; Shigemizu2019; Zhai2024
miR-3681-3p	1	4	2669	1.02344	0.0334335	0.0589366	0.515214	Carna2023; Lu2021; Batabyal2023; Shigemizu2019
miR-3681-5p	-1	7	2806	0.968463	-0.0462306	0.0258509	2.06852	Carna2023; Lu2021; Dong2021; Wang2022; Batabyal2023; Shigemizu2019; Zhai2024
miR-3682-3p	1	9	2926	1.16917	0.225482	6.82017	2.65638	Carna2023; Lu2021; Dong2021; Wang2022; Wu2020a; Batabyal2023; Shigemizu2019; Wen2024; Zhai2024
miR-3682-5p	1	4	2669	1.0165	0.0236057	0.0323952	3.2201	Carna2023; Lu2021; Batabyal2023; Shigemizu2019
miR-3683	-1	5	2681	0.949609	-0.0745951	0.25353	0.454741	Carna2023; Lu2021; Batabyal2023; Shigemizu2019; Zhai2024
miR-3684	-1	8	2855	0.913535	-0.130468	0.282431	1.86308	Carna2023; Lu2021; Dong2021; Wang2022; Batabyal2023; Shigemizu2019; Wen2024; Zhai2024
miR-3685	1	6	2794	1.15559	0.208635	4.21354	2.34842	Carna2023; Lu2021; Dong2021; Wang2022; Batabyal2023; Shigemizu2019
miR-3686	-1	6	2794	0.93565	-0.0959588	0.344155	1.24105	Carna2023; Lu2021; Dong2021; Wang2022; Batabyal2023; Shigemizu2019
miR-3687	-1	4	2669	0.952861	-0.0696628	0.278557	0.198627	Carna2023; Lu2021; Batabyal2023; Shigemizu2019
miR-3688-3p	-1	10	3040	0.974043	-0.0379434	0.174404	0.799139	Carna2023; Lu2021; Keller2016a; Keller2016b; Lugli2015; Batabyal2023; Leidinger2013; Shigemizu2019; Wen2024; Zhai2024
miR-3688-5p	-1	4	2669	0.947227	-0.0782177	0.249093	0.228187	Carna2023; Lu2021; Batabyal2023; Shigemizu2019
miR-3689a-3p	1	5	2681	1.15258	0.204864	4.9545	1.46827	Carna2023; Lu2021; Batabyal2023; Shigemizu2019; Zhai2024
miR-3689a-5p	-1	4	1372	0.941934	-0.0863023	0.279081	0.957996	Carna2023; Batabyal2023; Shigemizu2019; Zhai2024
miR-3689b-3p	1	4	1372	1.1833	0.24282	4.45953	1.35076	Carna2023; Batabyal2023; Shigemizu2019; Zhai2024
miR-3689b-5p	-1	3	63	0.804367	-0.314074	0.291366	0.895255	Carna2023; Batabyal2023; Zhai2024
miR-3689c	1	3	63	1.22049	0.287464	0.0133058	1.10909	Carna2023; Batabyal2023; Zhai2024
miR-3689d	-1	7	2806	0.892199	-0.164563	1.72797	0.569982	Carna2023; Lu2021; Dong2021; Wang2022; Batabyal2023; Shigemizu2019; Zhai2024
miR-3689e	-1	3	63	0.804367	-0.314074	0.291366	0.895255	Carna2023; Batabyal2023; Zhai2024
miR-3689f	1	7	2806	1.08146	0.112984	0.0953459	1.83026	Carna2023; Lu2021; Dong2021; Wang2022; Batabyal2023; Shigemizu2019; Zhai2024
miR-3690	1	11	3095	1.04979	0.0700981	0.0180778	0.938264	Carna2023; Lu2021; Dong2021; Keller2016a; Keller2016b; Wang2022; Batabyal2023; Leidinger2013; Shigemizu2019; Wen2024; Zhai2024
miR-3691-3p	1	9	2981	1.00585	0.00840815	0.449873	1.70707	Carna2023; Lu2021; Dong2021; Keller2016b; Wang2022; Wu2020a; Batabyal2023; Shigemizu2019; Zhai2024
miR-3691-5p	1	9	2986	1.00955	0.0137062	0.0741261	0.353549	Carna2023; Lu2021; Dong2021; Keller2016a; Keller2016b; Wang2022; Batabyal2023; Shigemizu2019; Zhai2024
miR-3692-3p	1	7	2806	1.03533	0.0500882	0.0215304	1.1272	Carna2023; Lu2021; Dong2021; Wang2022; Batabyal2023; Shigemizu2019; Zhai2024
miR-3692-5p	1	5	2681	1.25419	0.326752	13.5048	0.153217	Carna2023; Lu2021; Batabyal2023; Shigemizu2019; Zhai2024
miR-369-3p	-1	11	3068	0.920412	-0.119648	0.179113	2.03853	Carna2023; Lu2021; Dong2021; Wang2022; Fitz2021; Lugli2015; Batabyal2023; Shigemizu2019; Wen2024; Zhai2024; Palade2024
miR-369-5p	-1	12	3093	0.992901	-0.010278	0.000330113	0.393589	Carna2023; Lu2021; Chao2020; Dong2021; Wang2022; Fitz2021; Lugli2015; Batabyal2023; Shigemizu2019; Wen2024; Zhai2024; Palade2024
miR-370-3p	1	13	3263	1.03406	0.0483177	1.85455	1.26303	Carna2023; Lu2021; Dong2021; Keller2016a; Keller2016b; Wang2022; Fitz2021; Batabyal2023; Denk2018; Shigemizu2019; Wen2024; Zhai2024; Palade2024
miR-370-5p	1	7	2806	1.0844	0.116902	0.135246	2.08061	Carna2023; Lu2021; Dong2021; Wang2022; Batabyal2023; Shigemizu2019; Zhai2024
miR-3713	1	4	2669	1.19305	0.25465	6.54291	1.17521	Carna2023; Lu2021; Batabyal2023; Shigemizu2019
miR-3714	-1	7	2806	0.93771	-0.092786	0.00577559	0.91542	Carna2023; Lu2021; Dong2021; Wang2022; Batabyal2023; Shigemizu2019; Zhai2024
miR-371a-3p	-1	5	2681	0.967255	-0.0480318	0.129541	0.115018	Carna2023; Lu2021; Batabyal2023; Shigemizu2019; Zhai2024
miR-371a-5p	1	5	2681	1.10169	0.139722	6.67383	3.42556	Carna2023; Lu2021; Batabyal2023; Shigemizu2019; Zhai2024
miR-371b-3p	1	4	2669	1.21324	0.278864	31.9249	2.71532	Carna2023; Lu2021; Batabyal2023; Shigemizu2019
miR-371b-5p	1	11	3110	1.10828	0.148328	2.25387	3.24686	Carna2023; Lu2021; Keller2016a; Keller2016b; Wu2020b; Lugli2015; Batabyal2023; Leidinger2013; Shigemizu2019; Wen2024; Zhai2024
miR-372-3p	1	8	2839	1.13969	0.188647	0.552892	1.79675	Carna2023; Lu2021; Dong2021; Wang2022; Visconte2023; Batabyal2023; Shigemizu2019; Zhai2024
miR-372-5p	-1	7	2806	0.969224	-0.0450986	0.0275662	1.9165	Carna2023; Lu2021; Dong2021; Wang2022; Batabyal2023; Shigemizu2019; Zhai2024
miR-373-3p	1	8	2839	1.01531	0.0219218	0.0544917	0.808982	Carna2023; Lu2021; Dong2021; Wang2022; Visconte2023; Batabyal2023; Shigemizu2019; Zhai2024
miR-373-5p	1	6	2794	1.0172	0.0246062	0.102698	2.61062	Carna2023; Lu2021; Dong2021; Wang2022; Batabyal2023; Shigemizu2019
miR-374a-3p	-1	12	3128	0.926147	-0.110686	0.310249	0.744354	Carna2023; Lu2021; Dong2021; Wang2022; Fitz2021; Lugli2015; Batabyal2023; Leidinger2013; Shigemizu2019; Wen2024; Zhai2024; Palade2024
miR-374a-5p	-1	15	3307	0.86842	-0.203535	1.46384	2.69268	Carna2023; Lu2021; Dong2021; Keller2016a; Wang2022; Fitz2021; Wu2020b; Lugli2015; Visconte2023; Batabyal2023; Leidinger2013; Shigemizu2019; Wen2024; Zhai2024; Palade2024
miR-374b-3p	-1	7	2800	0.978794	-0.0309235	0.20067	0.907617	Carna2023; Lu2021; Lugli2015; Batabyal2023; Shigemizu2019; Wen2024; Zhai2024
miR-374b-5p	-1	12	3183	0.962325	-0.0554038	0.118208	0.278093	Carna2023; Lu2021; Keller2016a; Keller2016b; Fitz2021; Lugli2015; Batabyal2023; Leidinger2013; Shigemizu2019; Wen2024; Zhai2024; Palade2024
miR-374c-3p	1	6	2751	1.01815	0.0259493	0.0252947	0.0109892	Carna2023; Lu2021; Lugli2015; Batabyal2023; Shigemizu2019; Zhai2024
miR-374c-5p	-1	5	2681	0.952451	-0.070283	0.220984	0.921811	Carna2023; Lu2021; Batabyal2023; Shigemizu2019; Zhai2024
miR-375	1	11	3076	1.01826	0.026113	0.128716	1.17689	Carna2023; Lu2021; Chao2020; Keller2016a; Keller2016b; Fitz2021; Lugli2015; Visconte2023; Batabyal2023; Leidinger2013; Shigemizu2019
miR-375-3p	1	5	290	1.46877	0.554604	4.26764	1.0177	Dong2021; Wang2022; Wen2024; Zhai2024; Palade2024
miR-375-5p	-1	3	137	0.523736	-0.933089	0.000912257	1.53034	Dong2021; Wang2022; Zhai2024
miR-376a-2-5p	-1	7	2806	0.949305	-0.0750564	0.134052	2.58218	Carna2023; Lu2021; Dong2021; Wang2022; Batabyal2023; Shigemizu2019; Zhai2024
miR-376a-3p	1	12	3101	1.05703	0.0800172	0.0126857	0.995521	Carna2023; Lu2021; Dong2021; Wang2022; Fitz2021; Lugli2015; Visconte2023; Batabyal2023; Shigemizu2019; Wen2024; Zhai2024; Palade2024
miR-376a-5p	-1	9	2909	0.927121	-0.10917	0.213904	0.636521	Carna2023; Lu2021; Dong2021; Wang2022; Lugli2015; Visconte2023; Batabyal2023; Shigemizu2019; Zhai2024
miR-376b-3p	-1	7	2806	0.971066	-0.0423593	0.219862	1.85751	Carna2023; Lu2021; Dong2021; Wang2022; Batabyal2023; Shigemizu2019; Zhai2024
miR-376b-5p	-1	7	2806	0.906845	-0.141072	0.221115	1.88011	Carna2023; Lu2021; Dong2021; Wang2022; Batabyal2023; Shigemizu2019; Zhai2024
miR-376c-3p	-1	12	3101	0.912469	-0.132153	0.257264	1.7282	Carna2023; Lu2021; Dong2021; Wang2022; Fitz2021; Lugli2015; Visconte2023; Batabyal2023; Shigemizu2019; Wen2024; Zhai2024; Palade2024
miR-376c-5p	-1	7	2806	0.884588	-0.176923	0.28195	1.59704	Carna2023; Lu2021; Dong2021; Wang2022; Batabyal2023; Shigemizu2019; Zhai2024
miR-377-3p	-1	8	2876	0.953914	-0.068069	0.00436426	2.46961	Carna2023; Lu2021; Dong2021; Wang2022; Lugli2015; Batabyal2023; Shigemizu2019; Zhai2024
miR-377-5p	-1	9	2925	0.91457	-0.128835	0.128233	0.939405	Carna2023; Lu2021; Dong2021; Wang2022; Lugli2015; Batabyal2023; Shigemizu2019; Wen2024; Zhai2024
miR-378a-3p	1	16	3366	1.06979	0.0973286	1.75525	1.02078	Carna2023; Lu2021; Chao2020; Dong2021; Keller2016a; Keller2016b; Wang2022; Fitz2021; Lugli2015; Visconte2023; Batabyal2023; Leidinger2013; Shigemizu2019; Wen2024; Zhai2024; Palade2024
miR-378a-5p	1	13	3198	1.13124	0.177905	0.993269	2.36088	Carna2023; Lu2021; Dong2021; Keller2016a; Keller2016b; Wang2022; Wu2020b; Visconte2023; Batabyal2023; Leidinger2013; Shigemizu2019; Wen2024; Zhai2024
miR-378b	1	10	3046	1.01661	0.0237673	0.158376	0.202431	Carna2023; Lu2021; Dong2021; Keller2016a; Keller2016b; Wang2022; Batabyal2023; Leidinger2013; Shigemizu2019; Zhai2024
miR-378c	1	11	3116	1.02073	0.029595	0.368292	0.765757	Carna2023; Lu2021; Dong2021; Keller2016a; Keller2016b; Wang2022; Lugli2015; Batabyal2023; Leidinger2013; Shigemizu2019; Zhai2024
miR-378d	1	11	3116	1.01653	0.023656	1.33936	0.838489	Carna2023; Lu2021; Dong2021; Keller2016a; Keller2016b; Wang2022; Lugli2015; Batabyal2023; Leidinger2013; Shigemizu2019; Zhai2024
miR-378e	-1	9	2970	0.967717	-0.0473436	0.0106243	0.319651	Carna2023; Lu2021; Dong2021; Keller2016b; Wang2022; Batabyal2023; Leidinger2013; Shigemizu2019; Zhai2024
miR-378f	1	10	3046	1.04855	0.0683941	0.5785	0.0454871	Carna2023; Lu2021; Dong2021; Keller2016a; Keller2016b; Wang2022; Batabyal2023; Leidinger2013; Shigemizu2019; Zhai2024
miR-378g	-1	8	2921	0.958133	-0.0617018	0.026803	2.11504	Carna2023; Lu2021; Keller2016a; Keller2016b; Batabyal2023; Leidinger2013; Shigemizu2019; Zhai2024
miR-378h	-1	7	2806	0.942686	-0.0851504	0.116297	0.845721	Carna2023; Lu2021; Dong2021; Wang2022; Batabyal2023; Shigemizu2019; Zhai2024
miR-378i	1	10	3046	1.03342	0.047428	0.105959	0.683713	Carna2023; Lu2021; Dong2021; Keller2016a; Keller2016b; Wang2022; Batabyal2023; Leidinger2013; Shigemizu2019; Zhai2024
miR-378j	-1	5	2681	0.970872	-0.0426467	0.0956835	0.330976	Carna2023; Lu2021; Batabyal2023; Shigemizu2019; Zhai2024
miR-379-3p	-1	9	2925	0.961995	-0.0558986	0.0464513	1.27164	Carna2023; Lu2021; Dong2021; Wang2022; Lugli2015; Batabyal2023; Shigemizu2019; Wen2024; Zhai2024
miR-379-5p	-1	10	2998	0.903647	-0.146169	0.255086	2.36762	Carna2023; Lu2021; Dong2021; Wang2022; Fitz2021; Batabyal2023; Shigemizu2019; Wen2024; Zhai2024; Palade2024
miR-380-3p	1	9	2925	1.05004	0.0704481	0.022037	0.975603	Carna2023; Lu2021; Dong2021; Wang2022; Lugli2015; Batabyal2023; Shigemizu2019; Wen2024; Zhai2024
miR-380-5p	-1	7	2806	0.926677	-0.109861	0.366487	1.55476	Carna2023; Lu2021; Dong2021; Wang2022; Batabyal2023; Shigemizu2019; Zhai2024
miR-381-3p	-1	12	3144	0.955153	-0.0661961	0.155945	1.19594	Carna2023; Lu2021; Dong2021; Keller2016a; Wang2022; Fitz2021; Lugli2015; Batabyal2023; Shigemizu2019; Wen2024; Zhai2024; Palade2024
miR-381-5p	1	6	2730	1.01987	0.0283914	0.0197429	0.368414	Carna2023; Lu2021; Batabyal2023; Shigemizu2019; Wen2024; Zhai2024
miR-382-3p	-1	10	2998	0.947017	-0.0785373	0.0736872	1.5487	Carna2023; Lu2021; Dong2021; Wang2022; Fitz2021; Batabyal2023; Shigemizu2019; Wen2024; Zhai2024; Palade2024
miR-382-5p	-1	10	2998	0.959002	-0.0603947	0.00781778	1.64306	Carna2023; Lu2021; Dong2021; Wang2022; Fitz2021; Batabyal2023; Shigemizu2019; Wen2024; Zhai2024; Palade2024
miR-383-3p	1	7	2806	1.0293	0.0416685	0.00438553	2.33	Carna2023; Lu2021; Dong2021; Wang2022; Batabyal2023; Shigemizu2019; Zhai2024
miR-383-5p	-1	8	2845	0.955892	-0.0650802	0.191931	1.11875	Carna2023; Lu2021; Dong2021; Wang2022; Fitz2021; Batabyal2023; Shigemizu2019; Zhai2024
miR-384	-1	7	2806	0.883629	-0.178488	0.289105	1.64559	Carna2023; Lu2021; Dong2021; Wang2022; Batabyal2023; Shigemizu2019; Zhai2024
miR-3907	-1	7	2806	0.960749	-0.057768	1.70653	1.4822	Carna2023; Lu2021; Dong2021; Wang2022; Batabyal2023; Shigemizu2019; Zhai2024
miR-3908	-1	7	2806	0.984555	-0.0224559	0.206337	1.30365	Carna2023; Lu2021; Dong2021; Wang2022; Batabyal2023; Shigemizu2019; Zhai2024
miR-3909	-1	11	3116	0.991989	-0.0116042	0.538338	0.490264	Carna2023; Lu2021; Dong2021; Keller2016a; Keller2016b; Wang2022; Lugli2015; Batabyal2023; Leidinger2013; Shigemizu2019; Zhai2024
miR-3910	-1	5	2681	0.953126	-0.0692611	0.217016	0.919753	Carna2023; Lu2021; Batabyal2023; Shigemizu2019; Zhai2024
miR-3911	1	7	2806	1.20309	0.266746	7.33911	1.80945	Carna2023; Lu2021; Dong2021; Wang2022; Batabyal2023; Shigemizu2019; Zhai2024
miR-3912-3p	-1	9	2925	0.995326	-0.00675918	0.198887	2.05324	Carna2023; Lu2021; Dong2021; Wang2022; Lugli2015; Batabyal2023; Shigemizu2019; Wen2024; Zhai2024
miR-3912-5p	-1	4	2669	0.925138	-0.112259	0.547444	1.93396	Carna2023; Lu2021; Batabyal2023; Shigemizu2019
miR-3913-3p	1	4	2669	1.00369	0.0053105	0.00131155	0.87511	Carna2023; Lu2021; Batabyal2023; Shigemizu2019
miR-3913-5p	-1	9	2926	0.959113	-0.0602272	0.280889	0.225602	Carna2023; Lu2021; Keller2016a; Fitz2021; Lugli2015; Batabyal2023; Leidinger2013; Shigemizu2019; Zhai2024
miR-3914	-1	5	2681	0.938858	-0.0910213	0.303788	0.880714	Carna2023; Lu2021; Batabyal2023; Shigemizu2019; Zhai2024
miR-3915	-1	4	2669	0.935328	-0.0964558	0.391428	0.175946	Carna2023; Lu2021; Batabyal2023; Shigemizu2019
miR-3916	-1	8	2876	0.9902	-0.0142077	0.188533	0.381394	Carna2023; Lu2021; Dong2021; Wang2022; Lugli2015; Batabyal2023; Shigemizu2019; Zhai2024
miR-3917	-1	7	2806	0.866905	-0.206054	7.87675	0.896541	Carna2023; Lu2021; Dong2021; Wang2022; Batabyal2023; Shigemizu2019; Zhai2024
miR-3918	1	7	2806	1.01195	0.0171324	0.0921553	0.459793	Carna2023; Lu2021; Dong2021; Wang2022; Batabyal2023; Shigemizu2019; Zhai2024
miR-3919	1	7	2806	1.02947	0.0419042	0.0133819	1.75058	Carna2023; Lu2021; Dong2021; Wang2022; Batabyal2023; Shigemizu2019; Zhai2024
miR-3920	-1	5	2681	0.990698	-0.0134829	0.00929932	0.547182	Carna2023; Lu2021; Batabyal2023; Shigemizu2019; Zhai2024
miR-3921	-1	5	2693	0.956329	-0.0644215	0.276619	0.690967	Carna2023; Lu2021; Kumar2017; Batabyal2023; Shigemizu2019
miR-3922-3p	-1	6	2794	0.995435	-0.00660113	0.00175874	2.482	Carna2023; Lu2021; Dong2021; Wang2022; Batabyal2023; Shigemizu2019
miR-3922-5p	1	5	2681	1.15255	0.204835	3.12368	1.45554	Carna2023; Lu2021; Batabyal2023; Shigemizu2019; Zhai2024
miR-3923	-1	5	2681	0.953851	-0.0681641	0.252591	0.896487	Carna2023; Lu2021; Batabyal2023; Shigemizu2019; Zhai2024
miR-3924	-1	5	2681	0.959329	-0.0599026	0.14194	1.29961	Carna2023; Lu2021; Batabyal2023; Shigemizu2019; Zhai2024
miR-3925-3p	-1	7	2806	0.901118	-0.150211	0.134798	2.10009	Carna2023; Lu2021; Dong2021; Wang2022; Batabyal2023; Shigemizu2019; Zhai2024
miR-3925-5p	1	5	2681	1.06185	0.0865824	0.905754	0.577379	Carna2023; Lu2021; Batabyal2023; Shigemizu2019; Zhai2024
miR-3926	-1	4	2669	0.975556	-0.0357039	0.111519	0.709205	Carna2023; Lu2021; Batabyal2023; Shigemizu2019
miR-3927-3p	-1	5	2681	0.954197	-0.0676414	0.243727	0.937533	Carna2023; Lu2021; Batabyal2023; Shigemizu2019; Zhai2024
miR-3927-5p	1	4	2669	1.0933	0.128688	1.33621	2.27091	Carna2023; Lu2021; Batabyal2023; Shigemizu2019
miR-3928-3p	1	10	3025	1.0287	0.0408214	1.29875	1.67792	Carna2023; Lu2021; Dong2021; Keller2016a; Keller2016b; Wang2022; Fitz2021; Batabyal2023; Shigemizu2019; Zhai2024
miR-3928-5p	1	6	2794	1.15089	0.202749	8.15029	1.20857	Carna2023; Lu2021; Dong2021; Wang2022; Batabyal2023; Shigemizu2019
miR-3929	-1	7	2806	0.988656	-0.0164594	0.0684297	1.27614	Carna2023; Lu2021; Dong2021; Wang2022; Batabyal2023; Shigemizu2019; Zhai2024
miR-3934-3p	-1	4	2669	0.956263	-0.0645205	0.222943	1.35382	Carna2023; Lu2021; Batabyal2023; Shigemizu2019
miR-3934-5p	-1	7	2806	0.994941	-0.0073173	0.0140157	2.10969	Carna2023; Lu2021; Dong2021; Wang2022; Batabyal2023; Shigemizu2019; Zhai2024
miR-3935	1	5	2681	1.19113	0.252328	5.45361	0.0302617	Carna2023; Lu2021; Batabyal2023; Shigemizu2019; Zhai2024
miR-3936	1	7	2806	1.06569	0.0917856	0.462509	1.59963	Carna2023; Lu2021; Dong2021; Wang2022; Batabyal2023; Shigemizu2019; Zhai2024
miR-3937	1	7	2806	1.01969	0.0281354	0.19157	2.00885	Carna2023; Lu2021; Dong2021; Wang2022; Batabyal2023; Shigemizu2019; Zhai2024
miR-3938	1	6	2794	1.04407	0.0622213	0.00658149	1.52825	Carna2023; Lu2021; Dong2021; Wang2022; Batabyal2023; Shigemizu2019
miR-3939	-1	8	2974	0.983641	-0.023797	0.162316	1.87197	Carna2023; Lu2021; Dong2021; Keller2016a; Keller2016b; Wang2022; Batabyal2023; Shigemizu2019
miR-3940-3p	1	11	3095	1.16301	0.21786	14.6967	1.14092	Carna2023; Lu2021; Dong2021; Keller2016a; Keller2016b; Wang2022; Batabyal2023; Leidinger2013; Shigemizu2019; Wen2024; Zhai2024
miR-3940-5p	1	7	2806	1.14125	0.190612	0.271491	1.45511	Carna2023; Lu2021; Dong2021; Wang2022; Batabyal2023; Shigemizu2019; Zhai2024
miR-3941	-1	6	2794	0.902618	-0.147812	0.179847	1.62199	Carna2023; Lu2021; Dong2021; Wang2022; Batabyal2023; Shigemizu2019
miR-3942-3p	-1	5	2681	0.93321	-0.099726	0.474873	0.791906	Carna2023; Lu2021; Batabyal2023; Shigemizu2019; Zhai2024
miR-3942-5p	1	7	2806	1.00227	0.0032707	0.240636	1.78562	Carna2023; Lu2021; Dong2021; Wang2022; Batabyal2023; Shigemizu2019; Zhai2024
miR-3943	1	7	2806	1.16188	0.216465	11.3268	2.78195	Carna2023; Lu2021; Dong2021; Wang2022; Batabyal2023; Shigemizu2019; Zhai2024
miR-3944-3p	1	9	2959	1.26021	0.33366	19.5338	2.16761	Carna2023; Lu2021; Dong2021; Keller2016b; Wang2022; Batabyal2023; Shigemizu2019; Wen2024; Zhai2024
miR-3944-5p	1	10	3035	1.05887	0.0825221	0.428619	0.299286	Carna2023; Lu2021; Dong2021; Keller2016a; Keller2016b; Wang2022; Batabyal2023; Shigemizu2019; Wen2024; Zhai2024
miR-3945	1	5	2681	1.12789	0.17363	5.55699	0.497748	Carna2023; Lu2021; Batabyal2023; Shigemizu2019; Zhai2024
miR-3960	1	12	3186	1.07926	0.110041	1.43533	0.82703	Carna2023; Lu2021; Dong2021; Keller2016a; Keller2016b; Wang2022; Wu2020b; Lugli2015; Batabyal2023; Leidinger2013; Shigemizu2019; Zhai2024
miR-3972	1	7	2806	1.11107	0.151949	3.22402	0.591565	Carna2023; Lu2021; Dong2021; Wang2022; Batabyal2023; Shigemizu2019; Zhai2024
miR-3973	1	4	2669	1.14838	0.199604	1.92377	2.42957	Carna2023; Lu2021; Batabyal2023; Shigemizu2019
miR-3974	1	4	2669	1.05339	0.075045	0.199712	1.41611	Carna2023; Lu2021; Batabyal2023; Shigemizu2019
miR-3975	-1	4	2669	0.958871	-0.060592	0.152645	1.86633	Carna2023; Lu2021; Batabyal2023; Shigemizu2019
miR-3976	-1	5	2681	0.993538	-0.00935291	0.00786425	1.62415	Carna2023; Lu2021; Batabyal2023; Shigemizu2019; Zhai2024
miR-3977	1	4	2669	1.06394	0.089414	0.278557	0.189452	Carna2023; Lu2021; Batabyal2023; Shigemizu2019
miR-3978	1	6	2794	1.05167	0.0726836	0.0854656	1.15868	Carna2023; Lu2021; Dong2021; Wang2022; Batabyal2023; Shigemizu2019
miR-409-3p	1	15	3341	1.05254	0.0738713	0.690832	0.875688	Carna2023; Lu2021; Dong2021; Keller2016a; Keller2016b; Wang2022; Fitz2021; Lugli2015; Visconte2023; Batabyal2023; Leidinger2013; Shigemizu2019; Wen2024; Zhai2024; Palade2024
miR-409-5p	-1	10	2964	0.926441	-0.110229	0.461652	0.452818	Carna2023; Lu2021; Dong2021; Wang2022; Fitz2021; Lugli2015; Batabyal2023; Shigemizu2019; Wen2024; Zhai2024
miR-410-3p	-1	11	3105	0.973024	-0.039453	0.0356284	0.0383121	Carna2023; Lu2021; Dong2021; Keller2016a; Wang2022; Lugli2015; Batabyal2023; Shigemizu2019; Wen2024; Zhai2024; Palade2024
miR-410-5p	1	7	2806	1.07663	0.106527	0.498818	0.538961	Carna2023; Lu2021; Dong2021; Wang2022; Batabyal2023; Shigemizu2019; Zhai2024
miR-411-3p	-1	11	3062	0.980041	-0.0290854	0.0100025	0.409784	Carna2023; Lu2021; Dong2021; Wang2022; Lugli2015; Visconte2023; Batabyal2023; Shigemizu2019; Wen2024; Zhai2024; Palade2024
miR-411-5p	-1	11	3068	0.904606	-0.144639	0.278371	2.29616	Carna2023; Lu2021; Dong2021; Wang2022; Fitz2021; Lugli2015; Batabyal2023; Shigemizu2019; Wen2024; Zhai2024; Palade2024
miR-412-3p	1	8	2855	1.1369	0.185108	4.2032	1.77215	Carna2023; Lu2021; Dong2021; Wang2022; Batabyal2023; Shigemizu2019; Wen2024; Zhai2024
miR-412-5p	1	10	2964	1.07621	0.105962	0.140835	0.904216	Carna2023; Lu2021; Dong2021; Wang2022; Fitz2021; Lugli2015; Batabyal2023; Shigemizu2019; Wen2024; Zhai2024
miR-421	-1	14	3308	0.950521	-0.0732102	0.875329	0.65303	Carna2023; Lu2021; Dong2021; Keller2016a; Keller2016b; Wang2022; Fitz2021; Lugli2015; Batabyal2023; Leidinger2013; Shigemizu2019; Wen2024; Zhai2024; Palade2024
miR-422a	-1	5	2681	0.925196	-0.112169	0.612541	0.577028	Carna2023; Lu2021; Batabyal2023; Shigemizu2019; Zhai2024
miR-423-3p	-1	14	3278	0.945212	-0.0812904	1.79053	0.420805	Carna2023; Lu2021; Chao2020; Keller2016a; Keller2016b; Fitz2021; Wu2020b; Lugli2015; Batabyal2023; Leidinger2013; Shigemizu2019; Wen2024; Zhai2024; Palade2024
miR-423-5p	1	15	3312	1.0718	0.100033	1.04262	0.889737	Carna2023; Lu2021; Chao2020; Keller2016a; Keller2016b; Fitz2021; Wu2020a; Lugli2015; Visconte2023; Batabyal2023; Leidinger2013; Shigemizu2019; Wen2024; Zhai2024; Palade2024
miR-424-3p	1	14	3302	1.00263	0.00379199	0.276718	1.40827	Carna2023; Lu2021; Dong2021; Keller2016a; Keller2016b; Wang2022; Lugli2015; Visconte2023; Batabyal2023; Leidinger2013; Shigemizu2019; Wen2024; Zhai2024; Palade2024
miR-424-5p	1	14	3238	1.08923	0.123313	0.2166	1.25866	Carna2023; Lu2021; Chao2020; Dong2021; Wang2022; Fitz2021; Lugli2015; Batabyal2023; Leidinger2013; Denk2018; Shigemizu2019; Wen2024; Zhai2024; Palade2024
miR-4251	1	4	2669	1.17985	0.238605	2.57719	5.70439	Carna2023; Lu2021; Batabyal2023; Shigemizu2019
miR-4252	1	7	2806	1.16162	0.216138	6.36572	0.0518382	Carna2023; Lu2021; Dong2021; Wang2022; Batabyal2023; Shigemizu2019; Zhai2024
miR-4253	-1	4	2669	0.955525	-0.0656339	0.602075	1.64709	Carna2023; Lu2021; Batabyal2023; Shigemizu2019
miR-4254	1	5	2681	1.00741	0.0106485	0.0152559	1.07939	Carna2023; Lu2021; Batabyal2023; Shigemizu2019; Zhai2024
miR-4255	-1	5	2681	0.965266	-0.0510019	0.15983	0.799841	Carna2023; Lu2021; Batabyal2023; Shigemizu2019; Zhai2024
miR-4256	-1	4	2669	0.941618	-0.086786	0.305499	1.16692	Carna2023; Lu2021; Batabyal2023; Shigemizu2019
miR-4257	-1	5	2681	0.932259	-0.101197	3.05228	0.873574	Carna2023; Lu2021; Batabyal2023; Shigemizu2019; Zhai2024
miR-4258	1	7	2806	1.1426	0.192321	10.3362	0.101543	Carna2023; Lu2021; Dong2021; Wang2022; Batabyal2023; Shigemizu2019; Zhai2024
miR-4259	1	8	2876	1.04843	0.0682258	1.29011	0.617778	Carna2023; Lu2021; Dong2021; Wang2022; Wu2020b; Batabyal2023; Shigemizu2019; Zhai2024
miR-425-3p	1	16	3366	1.07087	0.0987809	0.951738	0.321	Carna2023; Lu2021; Chao2020; Dong2021; Keller2016a; Keller2016b; Wang2022; Fitz2021; Lugli2015; Visconte2023; Batabyal2023; Leidinger2013; Shigemizu2019; Wen2024; Zhai2024; Palade2024
miR-425-5p	-1	17	3488	0.994553	-0.00788016	4.0277	0.0895104	Carna2023; Lu2021; Chao2020; Dong2021; Keller2016a; Keller2016b; Wang2022; Fitz2021; Wu2020b; Lugli2015; Batabyal2023; Leidinger2013; Denk2018; Shigemizu2019; Wen2024; Zhai2024; Palade2024
miR-4260	1	4	2669	1.04459	0.062939	0.410526	2.36865	Carna2023; Lu2021; Batabyal2023; Shigemizu2019
miR-4261	1	5	2681	1.08166	0.113252	1.04575	0.94263	Carna2023; Lu2021; Batabyal2023; Shigemizu2019; Zhai2024
miR-4262	1	7	2806	1.01335	0.0191389	0.157289	0.605972	Carna2023; Lu2021; Dong2021; Wang2022; Batabyal2023; Shigemizu2019; Zhai2024
miR-4263	-1	4	2669	0.951847	-0.0711984	0.231084	0.590001	Carna2023; Lu2021; Batabyal2023; Shigemizu2019
miR-4264	1	4	2669	1.03473	0.049254	0.125314	1.87713	Carna2023; Lu2021; Batabyal2023; Shigemizu2019
miR-4265	1	7	2806	1.10427	0.143099	2.97631	1.13766	Carna2023; Lu2021; Dong2021; Wang2022; Batabyal2023; Shigemizu2019; Zhai2024
miR-4266	-1	5	2681	0.910479	-0.135302	0.892644	1.8595	Carna2023; Lu2021; Batabyal2023; Shigemizu2019; Zhai2024
miR-4267	-1	7	2806	0.926112	-0.110741	0.438537	1.78935	Carna2023; Lu2021; Dong2021; Wang2022; Batabyal2023; Shigemizu2019; Zhai2024
miR-4268	1	5	2681	1.24575	0.317014	26.363	1.5267	Carna2023; Lu2021; Batabyal2023; Shigemizu2019; Zhai2024
miR-4269	1	6	2794	1.05677	0.0796586	0.215256	1.35772	Carna2023; Lu2021; Dong2021; Wang2022; Batabyal2023; Shigemizu2019
miR-4270	-1	6	2794	0.989006	-0.0159484	0.0744658	2.10133	Carna2023; Lu2021; Dong2021; Wang2022; Batabyal2023; Shigemizu2019
miR-4271	1	5	2681	1.04394	0.0620453	1.76897	4.57978	Carna2023; Lu2021; Batabyal2023; Shigemizu2019; Zhai2024
miR-4272	-1	5	2681	0.935332	-0.0964496	0.334458	1.26028	Carna2023; Lu2021; Batabyal2023; Shigemizu2019; Zhai2024
miR-4273	-1	5	2681	0.977433	-0.0329298	0.166833	2.22991	Carna2023; Lu2021; Batabyal2023; Shigemizu2019; Zhai2024
miR-4274	1	5	2681	1.07602	0.1057	6.39138	1.04537	Carna2023; Lu2021; Batabyal2023; Shigemizu2019; Zhai2024
miR-4275	-1	4	2669	0.940592	-0.0883598	0.309324	1.08506	Carna2023; Lu2021; Batabyal2023; Shigemizu2019
miR-4276	-1	5	2681	0.966526	-0.0491196	1.09646	0.988625	Carna2023; Lu2021; Batabyal2023; Shigemizu2019; Zhai2024
miR-4277	-1	6	2794	0.992741	-0.0105114	0.165342	1.34823	Carna2023; Lu2021; Dong2021; Wang2022; Batabyal2023; Shigemizu2019
miR-4278	1	6	2794	1.08014	0.111216	1.24544	3.10489	Carna2023; Lu2021; Dong2021; Wang2022; Batabyal2023; Shigemizu2019
miR-4279	1	6	2794	1.21576	0.281855	20.7254	3.96513	Carna2023; Lu2021; Dong2021; Wang2022; Batabyal2023; Shigemizu2019
miR-4280	-1	4	2669	0.999957	-6.22631e-05	0.000202677	1.51034	Carna2023; Lu2021; Batabyal2023; Shigemizu2019
miR-4281	1	7	2806	1.03772	0.0534237	1.84564	1.27139	Carna2023; Lu2021; Dong2021; Wang2022; Batabyal2023; Shigemizu2019; Zhai2024
miR-4282	-1	4	2669	0.952984	-0.0694756	0.220939	0.675953	Carna2023; Lu2021; Batabyal2023; Shigemizu2019
miR-4283	1	6	2794	1.06795	0.0948476	2.37739	1.13585	Carna2023; Lu2021; Dong2021; Wang2022; Batabyal2023; Shigemizu2019
miR-4284	1	6	2794	1.12354	0.168057	9.85897	0.98922	Carna2023; Lu2021; Dong2021; Wang2022; Batabyal2023; Shigemizu2019
miR-4285	-1	7	2806	0.987995	-0.0174238	0.0601339	0.568254	Carna2023; Lu2021; Dong2021; Wang2022; Batabyal2023; Shigemizu2019; Zhai2024
miR-4286	-1	13	3269	0.878744	-0.186485	3.33851	3.91381	Carna2023; Lu2021; Dong2021; Keller2016a; Keller2016b; Wang2022; Lugli2015; Batabyal2023; Leidinger2013; Shigemizu2019; Wen2024; Zhai2024; Palade2024
miR-4287	1	4	2669	1.07528	0.104706	1.2072	0.327804	Carna2023; Lu2021; Batabyal2023; Shigemizu2019
miR-4288	1	6	2794	1.09181	0.126727	1.0709	1.04805	Carna2023; Lu2021; Dong2021; Wang2022; Batabyal2023; Shigemizu2019
miR-4289	-1	4	2669	0.953825	-0.0682038	0.169658	1.04398	Carna2023; Lu2021; Batabyal2023; Shigemizu2019
miR-429	-1	9	2925	0.925593	-0.11155	0.170773	0.82366	Carna2023; Lu2021; Dong2021; Wang2022; Lugli2015; Batabyal2023; Shigemizu2019; Wen2024; Zhai2024
miR-4290	1	7	2806	1.23958	0.309853	24.6299	0.911976	Carna2023; Lu2021; Dong2021; Wang2022; Batabyal2023; Shigemizu2019; Zhai2024
miR-4291	-1	5	2681	0.936962	-0.0939383	0.383607	0.0220529	Carna2023; Lu2021; Batabyal2023; Shigemizu2019; Zhai2024
miR-4292	-1	5	2681	0.905887	-0.142598	2.48301	1.30907	Carna2023; Lu2021; Batabyal2023; Shigemizu2019; Zhai2024
miR-4293	1	5	2681	1.03715	0.0526244	0.156905	0.955042	Carna2023; Lu2021; Batabyal2023; Shigemizu2019; Zhai2024
miR-4294	1	4	2669	1.08908	0.12311	5.96303	5.17222	Carna2023; Lu2021; Batabyal2023; Shigemizu2019
miR-4295	-1	4	2669	0.930736	-0.103557	0.409111	1.19099	Carna2023; Lu2021; Batabyal2023; Shigemizu2019
miR-4296	1	7	2806	1.12465	0.169479	1.56342	1.92876	Carna2023; Lu2021; Dong2021; Wang2022; Batabyal2023; Shigemizu2019; Zhai2024
miR-4297	1	7	2806	1.22002	0.286909	13.4151	0.529268	Carna2023; Lu2021; Dong2021; Wang2022; Batabyal2023; Shigemizu2019; Zhai2024
miR-4298	1	5	2681	1.02735	0.0389314	0.767575	0.770192	Carna2023; Lu2021; Batabyal2023; Shigemizu2019; Zhai2024
miR-4299	1	5	2681	1.06874	0.0959045	0.401123	0.8695	Carna2023; Lu2021; Batabyal2023; Shigemizu2019; Zhai2024
miR-4300	1	5	2681	1.08198	0.113675	0.986472	1.11366	Carna2023; Lu2021; Batabyal2023; Shigemizu2019; Zhai2024
miR-4301	1	9	2986	1.01424	0.0203921	0.036364	1.22446	Carna2023; Lu2021; Dong2021; Keller2016a; Keller2016b; Wang2022; Batabyal2023; Shigemizu2019; Zhai2024
miR-4302	-1	5	2681	0.946455	-0.0793941	0.278583	0.758577	Carna2023; Lu2021; Batabyal2023; Shigemizu2019; Zhai2024
miR-4303	1	5	2681	1.04231	0.0597851	0.161472	1.02725	Carna2023; Lu2021; Batabyal2023; Shigemizu2019; Zhai2024
miR-4304	1	7	2806	1.00072	0.00104188	0.199716	2.193	Carna2023; Lu2021; Dong2021; Wang2022; Batabyal2023; Shigemizu2019; Zhai2024
miR-4305	1	5	2681	1.19727	0.259752	11.6451	0.35596	Carna2023; Lu2021; Batabyal2023; Shigemizu2019; Zhai2024
miR-4306	1	7	2806	1.01821	0.0260289	0.0776209	0.529417	Carna2023; Lu2021; Dong2021; Wang2022; Batabyal2023; Shigemizu2019; Zhai2024
miR-4307	1	4	2669	1.0032	0.0046139	0.00104968	1.53992	Carna2023; Lu2021; Batabyal2023; Shigemizu2019
miR-4308	-1	5	2681	0.992009	-0.0115751	0.0202416	1.01097	Carna2023; Lu2021; Batabyal2023; Shigemizu2019; Zhai2024
miR-4309	-1	5	2693	0.943921	-0.0832613	0.477826	0.854116	Carna2023; Lu2021; Kumar2017; Batabyal2023; Shigemizu2019
miR-4310	1	4	2669	1.00095	0.00137387	0.00105504	1.46913	Carna2023; Lu2021; Batabyal2023; Shigemizu2019
miR-4311	-1	5	2681	0.98538	-0.0212482	0.0287085	0.991086	Carna2023; Lu2021; Batabyal2023; Shigemizu2019; Zhai2024
miR-4312	1	4	2669	1.05603	0.0786529	1.22032	0.189698	Carna2023; Lu2021; Batabyal2023; Shigemizu2019
miR-4313	-1	4	2669	0.956085	-0.0647895	0.590207	1.06456	Carna2023; Lu2021; Batabyal2023; Shigemizu2019
miR-4314	1	5	2681	1.20544	0.269559	11.486	0.321238	Carna2023; Lu2021; Batabyal2023; Shigemizu2019; Zhai2024
miR-4315	-1	7	2806	0.999631	-0.000532783	0.269942	1.92001	Carna2023; Lu2021; Dong2021; Wang2022; Batabyal2023; Shigemizu2019; Zhai2024
miR-4316	1	5	2681	1.13265	0.179707	2.49063	0.671774	Carna2023; Lu2021; Batabyal2023; Shigemizu2019; Zhai2024
miR-4317	-1	6	2705	0.975536	-0.0357333	0.256244	0.898717	Carna2023; Lu2021; Kumar2017; Batabyal2023; Shigemizu2019; Zhai2024
miR-4318	-1	6	2794	0.992957	-0.0101971	0.0275127	1.28999	Carna2023; Lu2021; Dong2021; Wang2022; Batabyal2023; Shigemizu2019
miR-4319	1	4	2669	1.04779	0.067345	0.356456	1.1841	Carna2023; Lu2021; Batabyal2023; Shigemizu2019
miR-431-3p	1	9	2894	1.11529	0.157416	3.31765	0.34565	Carna2023; Lu2021; Dong2021; Wang2022; Fitz2021; Batabyal2023; Shigemizu2019; Wen2024; Zhai2024
miR-431-5p	-1	14	3308	0.928989	-0.106266	0.0606888	1.66188	Carna2023; Lu2021; Dong2021; Keller2016a; Keller2016b; Wang2022; Fitz2021; Lugli2015; Batabyal2023; Leidinger2013; Shigemizu2019; Wen2024; Zhai2024; Palade2024
miR-4320	-1	7	2806	0.987586	-0.0180211	0.0252915	0.308246	Carna2023; Lu2021; Dong2021; Wang2022; Batabyal2023; Shigemizu2019; Zhai2024
miR-4321	1	5	2681	1.02931	0.0416721	0.18521	0.679226	Carna2023; Lu2021; Batabyal2023; Shigemizu2019; Zhai2024
miR-4322	-1	7	2806	0.951711	-0.0714051	0.349623	1.2666	Carna2023; Lu2021; Dong2021; Wang2022; Batabyal2023; Shigemizu2019; Zhai2024
miR-4323	1	6	2794	1.13746	0.185817	21.2752	0.964346	Carna2023; Lu2021; Dong2021; Wang2022; Batabyal2023; Shigemizu2019
miR-4324	1	7	2806	1.17586	0.233714	1.32576	1.96407	Carna2023; Lu2021; Dong2021; Wang2022; Batabyal2023; Shigemizu2019; Zhai2024
miR-4325	-1	8	2830	0.920994	-0.118737	0.127394	0.7871	Carna2023; Lu2021; Dong2021; Wang2022; Kumar2017; Batabyal2023; Shigemizu2019; Zhai2024
miR-4326	1	11	3095	1.21505	0.281013	7.18941	2.75716	Carna2023; Lu2021; Dong2021; Keller2016a; Keller2016b; Wang2022; Batabyal2023; Leidinger2013; Shigemizu2019; Wen2024; Zhai2024
miR-4327	-1	5	2681	0.934715	-0.0974015	9.01613	0.250563	Carna2023; Lu2021; Batabyal2023; Shigemizu2019; Zhai2024
miR-4328	1	4	2669	1.02608	0.0371469	0.0869869	0.381603	Carna2023; Lu2021; Batabyal2023; Shigemizu2019
miR-4329	1	6	2794	1.05711	0.080121	8.54241	1.38706	Carna2023; Lu2021; Dong2021; Wang2022; Batabyal2023; Shigemizu2019
miR-432-3p	1	8	2839	1.10972	0.1502	4.0049	0.238249	Carna2023; Lu2021; Dong2021; Wang2022; Visconte2023; Batabyal2023; Shigemizu2019; Zhai2024
miR-432-5p	-1	12	3101	0.978026	-0.0320556	0.00142745	1.717	Carna2023; Lu2021; Dong2021; Wang2022; Fitz2021; Lugli2015; Visconte2023; Batabyal2023; Shigemizu2019; Wen2024; Zhai2024; Palade2024
miR-4330	-1	5	2681	0.980588	-0.0282806	0.076068	1.20641	Carna2023; Lu2021; Batabyal2023; Shigemizu2019; Zhai2024
miR-433-3p	-1	11	3133	0.932158	-0.101353	0.365261	1.79773	Carna2023; Lu2021; Dong2021; Keller2016b; Wang2022; Lugli2015; Batabyal2023; Shigemizu2019; Wen2024; Zhai2024; Palade2024
miR-433-5p	1	7	2806	1.29657	0.374703	8.1012	1.74714	Carna2023; Lu2021; Dong2021; Wang2022; Batabyal2023; Shigemizu2019; Zhai2024
miR-4417	-1	5	2693	0.990265	-0.0141134	1.14936	0.949745	Carna2023; Lu2021; Kumar2017; Batabyal2023; Shigemizu2019
miR-4418	-1	7	2806	0.992224	-0.0112626	0.00937175	1.68202	Carna2023; Lu2021; Dong2021; Wang2022; Batabyal2023; Shigemizu2019; Zhai2024
miR-4419a	1	5	2739	1.10056	0.138242	4.19935	1.11558	Carna2023; Lu2021; Wu2020b; Batabyal2023; Shigemizu2019
miR-4419b	-1	5	2739	0.962603	-0.0549872	1.34896	0.714475	Carna2023; Lu2021; Wu2020b; Batabyal2023; Shigemizu2019
miR-4420	1	7	2806	1.06873	0.0958991	0.78038	0.96778	Carna2023; Lu2021; Dong2021; Wang2022; Batabyal2023; Shigemizu2019; Zhai2024
miR-4421	1	7	2806	1.08173	0.11334	1.1176	1.17669	Carna2023; Lu2021; Dong2021; Wang2022; Batabyal2023; Shigemizu2019; Zhai2024
miR-4422	1	8	2876	1.03905	0.0552634	0.577655	0.488118	Carna2023; Lu2021; Dong2021; Wang2022; Wu2020b; Batabyal2023; Shigemizu2019; Zhai2024
miR-4423-3p	-1	5	2681	0.976143	-0.0348355	0.073985	0.451862	Carna2023; Lu2021; Batabyal2023; Shigemizu2019; Zhai2024
miR-4423-5p	1	7	2806	1.06029	0.0844631	0.0163547	1.31176	Carna2023; Lu2021; Dong2021; Wang2022; Batabyal2023; Shigemizu2019; Zhai2024
miR-4424	1	7	2806	1.03363	0.0477221	0.372822	1.04219	Carna2023; Lu2021; Dong2021; Wang2022; Batabyal2023; Shigemizu2019; Zhai2024
miR-4425	1	7	2806	1.07275	0.101316	0.00182923	1.43593	Carna2023; Lu2021; Dong2021; Wang2022; Batabyal2023; Shigemizu2019; Zhai2024
miR-4426	-1	7	2806	0.951334	-0.0719766	0.278243	1.11619	Carna2023; Lu2021; Dong2021; Wang2022; Batabyal2023; Shigemizu2019; Zhai2024
miR-4427	-1	5	2681	0.970086	-0.0438154	0.115819	1.38312	Carna2023; Lu2021; Batabyal2023; Shigemizu2019; Zhai2024
miR-4428	1	7	2806	1.09806	0.134958	2.23343	1.75667	Carna2023; Lu2021; Dong2021; Wang2022; Batabyal2023; Shigemizu2019; Zhai2024
miR-4429	-1	7	2806	0.989081	-0.015839	0.379345	0.528637	Carna2023; Lu2021; Dong2021; Wang2022; Batabyal2023; Shigemizu2019; Zhai2024
miR-4430	1	6	2705	1.05254	0.0738776	3.77514	0.874528	Carna2023; Lu2021; Kumar2017; Batabyal2023; Shigemizu2019; Zhai2024
miR-4431	-1	7	2806	0.913081	-0.131186	0.202534	2.14711	Carna2023; Lu2021; Dong2021; Wang2022; Batabyal2023; Shigemizu2019; Zhai2024
miR-4432	-1	7	2806	0.971717	-0.0413914	0.177293	1.59573	Carna2023; Lu2021; Dong2021; Wang2022; Batabyal2023; Shigemizu2019; Zhai2024
miR-4433-3p	-1	3	121	0.624607	-0.67898	0.510489	1.79268	Carna2023; Lugli2015; Batabyal2023
miR-4433a-3p	-1	4	2679	0.944474	-0.0824174	3.12379	1.14494	Lu2021; Shigemizu2019; Wen2024; Zhai2024
miR-4433a-5p	1	6	2859	1.09015	0.124533	4.8311	0.55448	Lu2021; Keller2016a; Keller2016b; Shigemizu2019; Wen2024; Zhai2024
miR-4433b-3p	-1	8	2873	0.925041	-0.112411	1.44343	1.86277	Carna2023; Lu2021; Fitz2021; Batabyal2023; Shigemizu2019; Wen2024; Zhai2024; Palade2024
miR-4433b-5p	-1	11	3123	0.999126	-0.00126205	2.13565	1.96724	Carna2023; Lu2021; Keller2016a; Keller2016b; Fitz2021; Lugli2015; Batabyal2023; Shigemizu2019; Wen2024; Zhai2024; Palade2024
miR-4434	1	7	2806	1.03961	0.0560424	0.00207371	1.91261	Carna2023; Lu2021; Dong2021; Wang2022; Batabyal2023; Shigemizu2019; Zhai2024
miR-4435	1	11	3116	1.29587	0.373918	10.6021	1.60598	Carna2023; Lu2021; Dong2021; Keller2016a; Keller2016b; Wang2022; Lugli2015; Batabyal2023; Leidinger2013; Shigemizu2019; Zhai2024
miR-4436a	1	7	2806	1.20124	0.264523	4.18306	1.88636	Carna2023; Lu2021; Dong2021; Wang2022; Batabyal2023; Shigemizu2019; Zhai2024
miR-4436b-3p	1	7	2806	1.12343	0.167907	4.77981	1.13635	Carna2023; Lu2021; Dong2021; Wang2022; Batabyal2023; Shigemizu2019; Zhai2024
miR-4436b-5p	1	7	2843	1.20618	0.270445	18.2097	1.97178	Carna2023; Lu2021; Dong2021; Wang2022; Batabyal2023; Shigemizu2019; Wen2024
miR-4437	1	7	2806	1.18269	0.242069	0.822887	2.16695	Carna2023; Lu2021; Dong2021; Wang2022; Batabyal2023; Shigemizu2019; Zhai2024
miR-4438	1	5	2681	1.01537	0.0220035	0.0369621	0.661149	Carna2023; Lu2021; Batabyal2023; Shigemizu2019; Zhai2024
miR-4439	1	5	2681	1.10986	0.150372	1.61126	0.827231	Carna2023; Lu2021; Batabyal2023; Shigemizu2019; Zhai2024
miR-4440	1	7	2806	1.35343	0.436622	22.1689	1.97194	Carna2023; Lu2021; Dong2021; Wang2022; Batabyal2023; Shigemizu2019; Zhai2024
miR-4441	1	6	2794	1.06297	0.0880951	0.025026	1.55462	Carna2023; Lu2021; Dong2021; Wang2022; Batabyal2023; Shigemizu2019
miR-4442	1	7	2806	1.09578	0.131952	8.20607	2.24339	Carna2023; Lu2021; Dong2021; Wang2022; Batabyal2023; Shigemizu2019; Zhai2024
miR-4443	1	8	2855	1.0135	0.0193425	0.165877	0.59404	Carna2023; Lu2021; Dong2021; Wang2022; Batabyal2023; Shigemizu2019; Wen2024; Zhai2024
miR-4444	1	7	2806	1.05474	0.0768841	0.0206461	0.412272	Carna2023; Lu2021; Dong2021; Wang2022; Batabyal2023; Shigemizu2019; Zhai2024
miR-4445-3p	1	4	2669	1.03264	0.0463384	0.125464	0.66298	Carna2023; Lu2021; Batabyal2023; Shigemizu2019
miR-4445-5p	1	7	2806	1.05311	0.074657	0.0107445	2.04081	Carna2023; Lu2021; Dong2021; Wang2022; Batabyal2023; Shigemizu2019; Zhai2024
miR-4446-3p	1	13	3197	1.05695	0.0799079	6.17223	0.0300578	Carna2023; Lu2021; Chao2020; Dong2021; Keller2016b; Wang2022; Fitz2021; Lugli2015; Batabyal2023; Shigemizu2019; Wen2024; Zhai2024; Palade2024
miR-4446-5p	-1	7	2843	0.943323	-0.0841762	0.0456099	1.83802	Carna2023; Lu2021; Dong2021; Wang2022; Batabyal2023; Shigemizu2019; Wen2024
miR-4447	-1	7	2806	0.987907	-0.0175524	0.281447	0.3425	Carna2023; Lu2021; Dong2021; Wang2022; Batabyal2023; Shigemizu2019; Zhai2024
miR-4448	1	10	3046	1.05052	0.0711102	0.0356005	1.10084	Carna2023; Lu2021; Dong2021; Keller2016a; Keller2016b; Wang2022; Batabyal2023; Leidinger2013; Shigemizu2019; Zhai2024
miR-4449	1	7	2806	1.03913	0.0553755	2.46753	1.8587	Carna2023; Lu2021; Dong2021; Wang2022; Batabyal2023; Shigemizu2019; Zhai2024
miR-4450	-1	7	2806	0.88754	-0.172116	3.63514	1.7345	Carna2023; Lu2021; Dong2021; Wang2022; Batabyal2023; Shigemizu2019; Zhai2024
miR-4451	1	7	2806	1.03815	0.0540141	0.263723	0.130996	Carna2023; Lu2021; Dong2021; Wang2022; Batabyal2023; Shigemizu2019; Zhai2024
miR-4452	-1	4	2669	0.953269	-0.0690447	0.215985	2.58455	Carna2023; Lu2021; Batabyal2023; Shigemizu2019
miR-4453	1	7	2806	1.01389	0.0199002	0.0783829	0.21786	Carna2023; Lu2021; Dong2021; Wang2022; Batabyal2023; Shigemizu2019; Zhai2024
miR-4454	-1	12	3165	0.934428	-0.0978445	2.55884	0.208551	Carna2023; Lu2021; Dong2021; Keller2016a; Keller2016b; Wang2022; Lugli2015; Batabyal2023; Leidinger2013; Shigemizu2019; Wen2024; Zhai2024
miR-4455	1	7	2806	1.27684	0.352574	12.9754	1.03523	Carna2023; Lu2021; Dong2021; Wang2022; Batabyal2023; Shigemizu2019; Zhai2024
miR-4456	1	4	2669	1.17632	0.234278	4.78995	1.34338	Carna2023; Lu2021; Batabyal2023; Shigemizu2019
miR-4457	-1	7	2806	0.987156	-0.0186494	0.181335	1.25823	Carna2023; Lu2021; Dong2021; Wang2022; Batabyal2023; Shigemizu2019; Zhai2024
miR-4458	-1	7	2806	0.98559	-0.0209397	0.211522	1.70084	Carna2023; Lu2021; Dong2021; Wang2022; Batabyal2023; Shigemizu2019; Zhai2024
miR-4459	1	4	2669	1.08212	0.113859	3.73018	1.72896	Carna2023; Lu2021; Batabyal2023; Shigemizu2019
miR-4460	-1	5	2681	0.922432	-0.116486	0.509664	0.688138	Carna2023; Lu2021; Batabyal2023; Shigemizu2019; Zhai2024
miR-4461	-1	4	2669	0.966802	-0.048708	0.110613	2.43882	Carna2023; Lu2021; Batabyal2023; Shigemizu2019
miR-4462	-1	8	2830	0.907714	-0.139691	0.698075	1.26328	Carna2023; Lu2021; Dong2021; Wang2022; Kumar2017; Batabyal2023; Shigemizu2019; Zhai2024
miR-4463	1	5	2681	1.00647	0.00929877	0.088666	0.847281	Carna2023; Lu2021; Batabyal2023; Shigemizu2019; Zhai2024
miR-4464	-1	5	2681	0.944741	-0.082009	0.249862	1.2114	Carna2023; Lu2021; Batabyal2023; Shigemizu2019; Zhai2024
miR-4465	1	4	2669	1.05457	0.0766579	0.399265	0.408872	Carna2023; Lu2021; Batabyal2023; Shigemizu2019
miR-4466	1	8	2855	1.02328	0.0331973	0.0248881	0.64313	Carna2023; Lu2021; Dong2021; Wang2022; Batabyal2023; Shigemizu2019; Wen2024; Zhai2024
miR-4467	-1	7	2806	0.987667	-0.0179041	3.38584	1.11215	Carna2023; Lu2021; Dong2021; Wang2022; Batabyal2023; Shigemizu2019; Zhai2024
miR-4468	-1	7	2806	0.973866	-0.0382046	0.130537	1.4832	Carna2023; Lu2021; Dong2021; Wang2022; Batabyal2023; Shigemizu2019; Zhai2024
miR-4469	-1	7	2806	0.885566	-0.175328	0.232328	2.1274	Carna2023; Lu2021; Dong2021; Wang2022; Batabyal2023; Shigemizu2019; Zhai2024
miR-4470	-1	7	2806	0.9857	-0.0207793	0.011314	0.322909	Carna2023; Lu2021; Dong2021; Wang2022; Batabyal2023; Shigemizu2019; Zhai2024
miR-4471	-1	6	2794	0.944007	-0.0831306	0.164132	1.21298	Carna2023; Lu2021; Dong2021; Wang2022; Batabyal2023; Shigemizu2019
miR-4472	-1	4	2669	0.954843	-0.0666653	1.62641	0.345308	Carna2023; Lu2021; Batabyal2023; Shigemizu2019
miR-4473	1	9	2986	1.04764	0.0671395	0.0147861	2.76952	Carna2023; Lu2021; Dong2021; Keller2016a; Keller2016b; Wang2022; Batabyal2023; Shigemizu2019; Zhai2024
miR-4474-3p	1	7	2806	1.22355	0.291071	2.25041	0.712029	Carna2023; Lu2021; Dong2021; Wang2022; Batabyal2023; Shigemizu2019; Zhai2024
miR-4474-5p	-1	4	2669	0.954314	-0.0674638	0.217959	0.45554	Carna2023; Lu2021; Batabyal2023; Shigemizu2019
miR-4475	1	6	2794	1.0231	0.032943	0.015919	2.76384	Carna2023; Lu2021; Dong2021; Wang2022; Batabyal2023; Shigemizu2019
miR-4476	1	5	2681	1.06634	0.0926684	1.41231	1.19625	Carna2023; Lu2021; Batabyal2023; Shigemizu2019; Zhai2024
miR-4477a	-1	5	2681	0.968051	-0.0468443	0.128857	0.829772	Carna2023; Lu2021; Batabyal2023; Shigemizu2019; Zhai2024
miR-4477b	-1	7	2806	0.904235	-0.145231	0.225167	1.42713	Carna2023; Lu2021; Dong2021; Wang2022; Batabyal2023; Shigemizu2019; Zhai2024
miR-4478	1	7	2806	1.07255	0.101041	2.43247	1.66889	Carna2023; Lu2021; Dong2021; Wang2022; Batabyal2023; Shigemizu2019; Zhai2024
miR-4479	1	7	2806	1.04584	0.0646585	0.607917	1.35198	Carna2023; Lu2021; Dong2021; Wang2022; Batabyal2023; Shigemizu2019; Zhai2024
miR-448	-1	7	2806	0.908764	-0.138022	0.0684349	1.44403	Carna2023; Lu2021; Dong2021; Wang2022; Batabyal2023; Shigemizu2019; Zhai2024
miR-4480	1	5	2681	1.13474	0.182356	0.721264	1.82114	Carna2023; Lu2021; Batabyal2023; Shigemizu2019; Zhai2024
miR-4481	1	5	2681	1.09566	0.131795	2.09076	0.732459	Carna2023; Lu2021; Batabyal2023; Shigemizu2019; Zhai2024
miR-4482-3p	1	12	3476	1.07526	0.104691	3.03324	0.712941	Carna2023; Lu2021; Dong2021; Keller2016a; Keller2016b; Wang2022; Wu2020a; Batabyal2023; Leidinger2013; Ludwig2019; Shigemizu2019; Zhai2024
miR-4482-5p	-1	5	2681	0.954601	-0.0670301	0.253255	0.654433	Carna2023; Lu2021; Batabyal2023; Shigemizu2019; Zhai2024
miR-4483	1	7	2806	1.10307	0.141529	1.35364	2.51499	Carna2023; Lu2021; Dong2021; Wang2022; Batabyal2023; Shigemizu2019; Zhai2024
miR-4484	-1	7	2806	0.97361	-0.0385845	0.328747	1.2372	Carna2023; Lu2021; Dong2021; Wang2022; Batabyal2023; Shigemizu2019; Zhai2024
miR-4485-3p	-1	6	2804	0.816672	-0.292171	4.11485	1.18939	Lu2021; Dong2021; Wang2022; Shigemizu2019; Wen2024; Zhai2024
miR-4485-5p	1	6	2804	1.01187	0.0170279	1.15481	1.6981	Lu2021; Dong2021; Wang2022; Shigemizu2019; Wen2024; Zhai2024
miR-4486	-1	7	2806	0.979921	-0.0292625	0.0111032	2.05269	Carna2023; Lu2021; Dong2021; Wang2022; Batabyal2023; Shigemizu2019; Zhai2024
miR-4487	1	7	2806	1.14383	0.193871	4.67299	0.917835	Carna2023; Lu2021; Dong2021; Wang2022; Batabyal2023; Shigemizu2019; Zhai2024
miR-4488	1	8	2855	1.00047	0.000673329	2.33718	1.68481	Carna2023; Lu2021; Dong2021; Wang2022; Batabyal2023; Shigemizu2019; Wen2024; Zhai2024
miR-4489	1	8	2855	1.15395	0.206577	6.64859	0.129496	Carna2023; Lu2021; Dong2021; Wang2022; Batabyal2023; Shigemizu2019; Wen2024; Zhai2024
miR-4490	-1	4	2669	0.951041	-0.0724212	0.215987	3.27751	Carna2023; Lu2021; Batabyal2023; Shigemizu2019
miR-4491	-1	7	2806	0.913432	-0.13063	0.0304787	2.09925	Carna2023; Lu2021; Dong2021; Wang2022; Batabyal2023; Shigemizu2019; Zhai2024
miR-4492	1	9	2925	1.045	0.063505	0.0367143	1.41657	Carna2023; Lu2021; Dong2021; Wang2022; Lugli2015; Batabyal2023; Shigemizu2019; Wen2024; Zhai2024
miR-4493	1	7	2806	1.01292	0.0185244	0.0684297	1.65719	Carna2023; Lu2021; Dong2021; Wang2022; Batabyal2023; Shigemizu2019; Zhai2024
miR-4494	-1	7	2806	0.954482	-0.0672109	0.12499	0.203146	Carna2023; Lu2021; Dong2021; Wang2022; Batabyal2023; Shigemizu2019; Zhai2024
miR-4495	-1	7	2806	0.961313	-0.0569213	0.183397	0.642134	Carna2023; Lu2021; Dong2021; Wang2022; Batabyal2023; Shigemizu2019; Zhai2024
miR-4496	1	5	2681	1.05315	0.0747101	0.476742	0.521046	Carna2023; Lu2021; Batabyal2023; Shigemizu2019; Zhai2024
miR-4497	1	8	2855	1.03054	0.0434042	1.50695	0.440925	Carna2023; Lu2021; Dong2021; Wang2022; Batabyal2023; Shigemizu2019; Wen2024; Zhai2024
miR-4498	1	7	2806	1.05333	0.0749565	3.65757	1.67335	Carna2023; Lu2021; Dong2021; Wang2022; Batabyal2023; Shigemizu2019; Zhai2024
miR-4499	1	7	2806	1.1863	0.246469	2.26874	1.72434	Carna2023; Lu2021; Dong2021; Wang2022; Batabyal2023; Shigemizu2019; Zhai2024
miR-449a	-1	7	2806	0.951854	-0.0711871	0.0268923	1.31825	Carna2023; Lu2021; Dong2021; Wang2022; Batabyal2023; Shigemizu2019; Zhai2024
miR-449b-3p	1	7	2806	1.17761	0.235857	27.1527	1.5761	Carna2023; Lu2021; Dong2021; Wang2022; Batabyal2023; Shigemizu2019; Zhai2024
miR-449b-5p	-1	7	2806	0.997479	-0.00364217	0.0520331	0.652309	Carna2023; Lu2021; Dong2021; Wang2022; Batabyal2023; Shigemizu2019; Zhai2024
miR-449c-3p	1	5	2681	1.12138	0.16528	3.50445	1.61942	Carna2023; Lu2021; Batabyal2023; Shigemizu2019; Zhai2024
miR-449c-5p	1	7	2806	1.12643	0.171755	0.777586	2.13957	Carna2023; Lu2021; Dong2021; Wang2022; Batabyal2023; Shigemizu2019; Zhai2024
miR-4500	-1	7	2806	0.976193	-0.0347616	0.253936	1.18945	Carna2023; Lu2021; Dong2021; Wang2022; Batabyal2023; Shigemizu2019; Zhai2024
miR-4501	1	8	2876	1.09893	0.136106	0.222376	1.83544	Carna2023; Lu2021; Dong2021; Wang2022; Wu2020b; Batabyal2023; Shigemizu2019; Zhai2024
miR-4502	1	7	2806	1.01641	0.0234758	0.129836	0.210873	Carna2023; Lu2021; Dong2021; Wang2022; Batabyal2023; Shigemizu2019; Zhai2024
miR-4503	1	7	2806	1.05297	0.0744609	0.177552	2.88843	Carna2023; Lu2021; Dong2021; Wang2022; Batabyal2023; Shigemizu2019; Zhai2024
miR-4504	1	7	2806	1.00466	0.00671384	0.299454	1.47658	Carna2023; Lu2021; Dong2021; Wang2022; Batabyal2023; Shigemizu2019; Zhai2024
miR-4505	-1	7	2806	0.947234	-0.0782066	3.66239	0.468494	Carna2023; Lu2021; Dong2021; Wang2022; Batabyal2023; Shigemizu2019; Zhai2024
miR-4506	1	7	2806	1.07664	0.106539	1.63394	1.42641	Carna2023; Lu2021; Dong2021; Wang2022; Batabyal2023; Shigemizu2019; Zhai2024
miR-4507	-1	5	2681	0.961317	-0.0569154	1.89288	0.946167	Carna2023; Lu2021; Batabyal2023; Shigemizu2019; Zhai2024
miR-4508	1	12	3165	1.05697	0.0799339	0.619174	0.874973	Carna2023; Lu2021; Dong2021; Keller2016a; Keller2016b; Wang2022; Lugli2015; Batabyal2023; Leidinger2013; Shigemizu2019; Wen2024; Zhai2024
miR-4509	-1	5	2681	0.991501	-0.0123139	0.00680039	0.103364	Carna2023; Lu2021; Batabyal2023; Shigemizu2019; Zhai2024
miR-450a-1-3p	1	8	2855	1.0467	0.0658479	0.105791	0.90707	Carna2023; Lu2021; Dong2021; Wang2022; Batabyal2023; Shigemizu2019; Wen2024; Zhai2024
miR-450a-2-3p	1	8	2855	1.06738	0.0940741	0.0687958	2.22035	Carna2023; Lu2021; Dong2021; Wang2022; Batabyal2023; Shigemizu2019; Wen2024; Zhai2024
miR-450a-5p	-1	11	3061	0.964904	-0.0515421	0.0397272	1.49702	Carna2023; Lu2021; Dong2021; Keller2016a; Wang2022; Lugli2015; Batabyal2023; Leidinger2013; Shigemizu2019; Wen2024; Zhai2024
miR-450b-3p	-1	4	2669	0.941024	-0.0876959	0.308046	0.661441	Carna2023; Lu2021; Batabyal2023; Shigemizu2019
miR-450b-5p	-1	9	2925	0.946244	-0.0797163	0.474303	0.606596	Carna2023; Lu2021; Dong2021; Wang2022; Lugli2015; Batabyal2023; Shigemizu2019; Wen2024; Zhai2024
miR-4510	-1	7	2806	0.933598	-0.099126	0.261849	2.32594	Carna2023; Lu2021; Dong2021; Wang2022; Batabyal2023; Shigemizu2019; Zhai2024
miR-4511	-1	10	3046	0.963151	-0.0541656	0.128111	0.0533388	Carna2023; Lu2021; Dong2021; Keller2016a; Keller2016b; Wang2022; Batabyal2023; Leidinger2013; Shigemizu2019; Zhai2024
miR-4512	-1	7	2861	0.965956	-0.0499714	0.345364	0.128209	Carna2023; Lu2021; Keller2016a; Keller2016b; Batabyal2023; Shigemizu2019; Zhai2024
miR-4513	1	6	2794	1.05612	0.0787732	13.3869	1.22121	Carna2023; Lu2021; Dong2021; Wang2022; Batabyal2023; Shigemizu2019
miR-4514	1	4	2669	1.04563	0.0643755	0.241553	1.73626	Carna2023; Lu2021; Batabyal2023; Shigemizu2019
miR-4515	1	7	2806	1.03494	0.0495525	0.1216	1.59713	Carna2023; Lu2021; Dong2021; Wang2022; Batabyal2023; Shigemizu2019; Zhai2024
miR-4516	1	8	2855	1.10435	0.1432	5.57295	1.49706	Carna2023; Lu2021; Dong2021; Wang2022; Batabyal2023; Shigemizu2019; Wen2024; Zhai2024
miR-4517	-1	5	2681	0.993025	-0.0100985	0.00211085	1.39943	Carna2023; Lu2021; Batabyal2023; Shigemizu2019; Zhai2024
miR-4518	1	5	2681	1.0491	0.0691557	0.311169	0.955146	Carna2023; Lu2021; Batabyal2023; Shigemizu2019; Zhai2024
miR-4519	-1	7	2806	0.856036	-0.224257	1.30226	1.65092	Carna2023; Lu2021; Dong2021; Wang2022; Batabyal2023; Shigemizu2019; Zhai2024
miR-451a	1	15	824	1.13262	0.179668	4.51322	0.155437	Carna2023; Chao2020; Dong2021; Keller2016a; Keller2016b; Wang2022; Fitz2021; Kumar2017; Lugli2015; Batabyal2023; Leidinger2013; Denk2018; Wen2024; Zhai2024; Palade2024
miR-451b	1	8	2876	1.08132	0.112796	0.267055	2.73743	Carna2023; Lu2021; Dong2021; Wang2022; Lugli2015; Batabyal2023; Shigemizu2019; Zhai2024
miR-4520-3p	-1	3	2630	0.959955	-0.0589609	0.201359	0.859037	Lu2021; Shigemizu2019; Zhai2024
miR-4521	-1	6	2794	0.945745	-0.0804776	0.139133	2.40865	Carna2023; Lu2021; Dong2021; Wang2022; Batabyal2023; Shigemizu2019
miR-4522	1	7	2806	1.02395	0.0341393	0.00135655	0.577633	Carna2023; Lu2021; Dong2021; Wang2022; Batabyal2023; Shigemizu2019; Zhai2024
miR-4523	1	7	2806	1.15024	0.20194	2.72137	2.36532	Carna2023; Lu2021; Dong2021; Wang2022; Batabyal2023; Shigemizu2019; Zhai2024
miR-4524a-3p	-1	5	2681	0.98553	-0.0210283	0.0111627	0.950167	Carna2023; Lu2021; Batabyal2023; Shigemizu2019; Zhai2024
miR-4524a-5p	-1	5	2681	0.974897	-0.0366789	0.0830799	0.637885	Carna2023; Lu2021; Batabyal2023; Shigemizu2019; Zhai2024
miR-4524b-3p	-1	5	2681	0.978034	-0.0320442	0.0457513	1.04346	Carna2023; Lu2021; Batabyal2023; Shigemizu2019; Zhai2024
miR-4524b-5p	-1	5	2681	0.962846	-0.0546223	0.382699	2.05076	Carna2023; Lu2021; Batabyal2023; Shigemizu2019; Zhai2024
miR-4525	1	6	2794	1.11816	0.161122	0.576054	1.77369	Carna2023; Lu2021; Dong2021; Wang2022; Batabyal2023; Shigemizu2019
miR-4526	1	7	2806	1.00167	0.00241318	0.273277	1.5736	Carna2023; Lu2021; Dong2021; Wang2022; Batabyal2023; Shigemizu2019; Zhai2024
miR-4527	-1	5	2681	0.918261	-0.123023	0.914458	0.704684	Carna2023; Lu2021; Batabyal2023; Shigemizu2019; Zhai2024
miR-4528	-1	5	2681	0.968452	-0.0462477	0.123182	0.401035	Carna2023; Lu2021; Batabyal2023; Shigemizu2019; Zhai2024
miR-4529-3p	1	7	2806	1.15804	0.211686	7.77937	0.303451	Carna2023; Lu2021; Dong2021; Wang2022; Batabyal2023; Shigemizu2019; Zhai2024
miR-4529-5p	1	6	2794	1.04769	0.067211	0.486044	1.35096	Carna2023; Lu2021; Dong2021; Wang2022; Batabyal2023; Shigemizu2019
miR-452-3p	1	7	2806	1.05083	0.0715259	0.00856306	1.86242	Carna2023; Lu2021; Dong2021; Wang2022; Batabyal2023; Shigemizu2019; Zhai2024
miR-452-5p	1	8	2855	1.05033	0.0708441	0.00921867	1.8897	Carna2023; Lu2021; Dong2021; Wang2022; Batabyal2023; Shigemizu2019; Wen2024; Zhai2024
miR-4530	-1	8	2830	0.954503	-0.0671784	0.230782	2.99137	Carna2023; Lu2021; Dong2021; Wang2022; Kumar2017; Batabyal2023; Shigemizu2019; Zhai2024
miR-4531	1	5	2681	1.01532	0.0219401	0.0574529	0.692369	Carna2023; Lu2021; Batabyal2023; Shigemizu2019; Zhai2024
miR-4532	1	4	2669	1.07885	0.109499	5.02146	0.564076	Carna2023; Lu2021; Batabyal2023; Shigemizu2019
miR-4533	1	7	2806	1.1247	0.169538	8.26988	3.30017	Carna2023; Lu2021; Dong2021; Wang2022; Batabyal2023; Shigemizu2019; Zhai2024
miR-4534	1	5	2681	1.14604	0.196653	6.09812	1.141	Carna2023; Lu2021; Batabyal2023; Shigemizu2019; Zhai2024
miR-4535	-1	7	2806	0.998507	-0.00215595	0.462301	1.20878	Carna2023; Lu2021; Dong2021; Wang2022; Batabyal2023; Shigemizu2019; Zhai2024
miR-4536-3p	-1	5	2681	0.952459	-0.0702713	0.253496	0.838046	Carna2023; Lu2021; Batabyal2023; Shigemizu2019; Zhai2024
miR-4536-5p	-1	4	2669	0.954884	-0.0666021	0.206308	1.52772	Carna2023; Lu2021; Batabyal2023; Shigemizu2019
miR-4537	-1	5	2681	0.961507	-0.0566304	0.150332	1.14342	Carna2023; Lu2021; Batabyal2023; Shigemizu2019; Zhai2024
miR-4538	1	7	2806	1.03106	0.04413	0.473712	1.41426	Carna2023; Lu2021; Dong2021; Wang2022; Batabyal2023; Shigemizu2019; Zhai2024
miR-4539	1	7	2806	1.03753	0.0531563	0.777586	0.283813	Carna2023; Lu2021; Dong2021; Wang2022; Batabyal2023; Shigemizu2019; Zhai2024
miR-4540	1	4	2669	1.16148	0.21596	5.1664	1.04709	Carna2023; Lu2021; Batabyal2023; Shigemizu2019
miR-454-3p	-1	14	3308	0.892507	-0.164064	1.81358	2.29495	Carna2023; Lu2021; Dong2021; Keller2016a; Keller2016b; Wang2022; Fitz2021; Lugli2015; Batabyal2023; Leidinger2013; Shigemizu2019; Wen2024; Zhai2024; Palade2024
miR-454-5p	-1	14	3308	0.974722	-0.0369372	0.0628658	0.239887	Carna2023; Lu2021; Dong2021; Keller2016a; Keller2016b; Wang2022; Fitz2021; Lugli2015; Batabyal2023; Leidinger2013; Shigemizu2019; Wen2024; Zhai2024; Palade2024
miR-455-3p	1	9	2879	1.07779	0.108074	0.067626	1.16689	Carna2023; Lu2021; Dong2021; Wang2022; Kumar2017; Batabyal2023; Shigemizu2019; Wen2024; Zhai2024
miR-455-5p	-1	7	2806	0.982086	-0.0260792	0.187813	1.24821	Carna2023; Lu2021; Dong2021; Wang2022; Batabyal2023; Shigemizu2019; Zhai2024
miR-4632-3p	1	8	2855	1.00369	0.00530698	0.117162	0.867649	Carna2023; Lu2021; Dong2021; Wang2022; Batabyal2023; Shigemizu2019; Wen2024; Zhai2024
miR-4632-5p	-1	7	2806	0.942474	-0.0854749	2.90534	0.555672	Carna2023; Lu2021; Dong2021; Wang2022; Batabyal2023; Shigemizu2019; Zhai2024
miR-4633-3p	-1	6	2794	0.956379	-0.0643453	0.120409	0.440105	Carna2023; Lu2021; Dong2021; Wang2022; Batabyal2023; Shigemizu2019
miR-4633-5p	-1	7	2806	0.963274	-0.0539815	0.203445	0.267503	Carna2023; Lu2021; Dong2021; Wang2022; Batabyal2023; Shigemizu2019; Zhai2024
miR-4634	1	7	2806	1.04358	0.0615464	2.35289	1.28351	Carna2023; Lu2021; Dong2021; Wang2022; Batabyal2023; Shigemizu2019; Zhai2024
miR-4635	1	7	2806	1.12201	0.166081	4.2896	0.253708	Carna2023; Lu2021; Dong2021; Wang2022; Batabyal2023; Shigemizu2019; Zhai2024
miR-4636	-1	7	2806	0.963041	-0.0543308	0.307205	0.076375	Carna2023; Lu2021; Dong2021; Wang2022; Batabyal2023; Shigemizu2019; Zhai2024
miR-4637	1	7	2806	1.06471	0.0904613	0.122274	2.16521	Carna2023; Lu2021; Dong2021; Wang2022; Batabyal2023; Shigemizu2019; Zhai2024
miR-4638-3p	1	9	2986	1.05025	0.0707388	7.53529e-05	1.66709	Carna2023; Lu2021; Dong2021; Keller2016a; Keller2016b; Wang2022; Batabyal2023; Shigemizu2019; Zhai2024
miR-4638-5p	-1	7	2806	0.950146	-0.0737782	0.246541	1.34017	Carna2023; Lu2021; Dong2021; Wang2022; Batabyal2023; Shigemizu2019; Zhai2024
miR-4639-3p	1	7	2806	1.14806	0.199203	7.68288	0.169812	Carna2023; Lu2021; Dong2021; Wang2022; Batabyal2023; Shigemizu2019; Zhai2024
miR-4639-5p	1	7	2806	1.04068	0.05752	0.0303957	1.93455	Carna2023; Lu2021; Dong2021; Wang2022; Batabyal2023; Shigemizu2019; Zhai2024
miR-4640-3p	1	5	2681	1.00126	0.00181386	0.00809765	0.689032	Carna2023; Lu2021; Batabyal2023; Shigemizu2019; Zhai2024
miR-4640-5p	-1	5	2681	0.991506	-0.0123062	0.00506506	1.0137	Carna2023; Lu2021; Batabyal2023; Shigemizu2019; Zhai2024
miR-4641	1	4	2669	1.09426	0.129951	1.91474	1.26014	Carna2023; Lu2021; Batabyal2023; Shigemizu2019
miR-4642	1	7	2806	1.21656	0.282813	17.3573	0.125991	Carna2023; Lu2021; Dong2021; Wang2022; Batabyal2023; Shigemizu2019; Zhai2024
miR-4643	1	4	2669	1.05337	0.0750161	0.32122	2.42723	Carna2023; Lu2021; Batabyal2023; Shigemizu2019
miR-4644	1	7	2806	1.06417	0.0897337	1.57766	1.60226	Carna2023; Lu2021; Dong2021; Wang2022; Batabyal2023; Shigemizu2019; Zhai2024
miR-4645-3p	-1	8	2855	0.972696	-0.0399393	0.160168	0.85087	Carna2023; Lu2021; Dong2021; Wang2022; Batabyal2023; Shigemizu2019; Wen2024; Zhai2024
miR-4645-5p	-1	4	2669	0.938918	-0.0909294	0.327691	8.97111	Carna2023; Lu2021; Batabyal2023; Shigemizu2019
miR-4646-3p	1	11	3095	1.14795	0.199055	17.7297	0.185683	Carna2023; Lu2021; Dong2021; Keller2016a; Keller2016b; Wang2022; Batabyal2023; Leidinger2013; Shigemizu2019; Wen2024; Zhai2024
miR-4646-5p	1	8	2855	1.18415	0.243848	8.38681	1.17272	Carna2023; Lu2021; Dong2021; Wang2022; Batabyal2023; Shigemizu2019; Wen2024; Zhai2024
miR-4647	1	7	2806	1.08681	0.120096	1.0272	1.9631	Carna2023; Lu2021; Dong2021; Wang2022; Batabyal2023; Shigemizu2019; Zhai2024
miR-4648	-1	7	2806	0.914816	-0.128446	5.11083	0.989818	Carna2023; Lu2021; Dong2021; Wang2022; Batabyal2023; Shigemizu2019; Zhai2024
miR-4649-3p	1	6	2810	1.05424	0.0762102	1.32586	0.410558	Carna2023; Lu2021; Wu2020a; Wu2020b; Batabyal2023; Shigemizu2019
miR-4649-5p	1	7	2806	1.14382	0.193861	9.63323	2.0817	Carna2023; Lu2021; Dong2021; Wang2022; Batabyal2023; Shigemizu2019; Zhai2024
miR-4650-3p	1	7	2806	1.00785	0.0112876	0.083633	1.83153	Carna2023; Lu2021; Dong2021; Wang2022; Batabyal2023; Shigemizu2019; Zhai2024
miR-4650-5p	1	4	2669	1.00759	0.0109022	0.00918038	0.252039	Carna2023; Lu2021; Batabyal2023; Shigemizu2019
miR-4651	1	7	2806	1.00343	0.00493466	0.0327468	0.685422	Carna2023; Lu2021; Dong2021; Wang2022; Batabyal2023; Shigemizu2019; Zhai2024
miR-4652-3p	1	4	2669	1.06194	0.0866973	1.34609	5.35976	Carna2023; Lu2021; Batabyal2023; Shigemizu2019
miR-4652-5p	-1	7	2806	0.981994	-0.0262133	0.0494344	1.80545	Carna2023; Lu2021; Dong2021; Wang2022; Batabyal2023; Shigemizu2019; Zhai2024
miR-4653-3p	1	5	2681	1.03458	0.0490465	0.101724	1.14907	Carna2023; Lu2021; Batabyal2023; Shigemizu2019; Zhai2024
miR-4653-5p	1	7	2806	1.02175	0.0310489	0.000691906	1.96971	Carna2023; Lu2021; Dong2021; Wang2022; Batabyal2023; Shigemizu2019; Zhai2024
miR-4654	1	7	2806	1.1086	0.148743	2.60062	0.335477	Carna2023; Lu2021; Dong2021; Wang2022; Batabyal2023; Shigemizu2019; Zhai2024
miR-4655-3p	-1	7	2806	0.988291	-0.0169921	0.11566	1.237	Carna2023; Lu2021; Dong2021; Wang2022; Batabyal2023; Shigemizu2019; Zhai2024
miR-4655-5p	1	7	2806	1.03776	0.0534688	0.382889	2.05341	Carna2023; Lu2021; Dong2021; Wang2022; Batabyal2023; Shigemizu2019; Zhai2024
miR-4656	1	7	2806	1.05522	0.0775373	6.77446	0.752422	Carna2023; Lu2021; Dong2021; Wang2022; Batabyal2023; Shigemizu2019; Zhai2024
miR-4657	1	8	2855	1.01244	0.0178394	0.00671846	0.451535	Carna2023; Lu2021; Dong2021; Wang2022; Batabyal2023; Shigemizu2019; Wen2024; Zhai2024
miR-4658	1	7	2806	1.08605	0.11909	0.612697	0.280647	Carna2023; Lu2021; Dong2021; Wang2022; Batabyal2023; Shigemizu2019; Zhai2024
miR-4659a-3p	1	10	3040	1.01744	0.0249467	0.948505	2.08038	Carna2023; Lu2021; Keller2016a; Keller2016b; Wu2020b; Batabyal2023; Leidinger2013; Shigemizu2019; Wen2024; Zhai2024
miR-4659a-5p	1	6	2730	1.07348	0.102295	0.249578	1.0766	Carna2023; Lu2021; Batabyal2023; Shigemizu2019; Wen2024; Zhai2024
miR-4659b-3p	-1	8	2921	0.971986	-0.0409927	0.0836638	1.3182	Carna2023; Lu2021; Keller2016a; Keller2016b; Batabyal2023; Leidinger2013; Shigemizu2019; Zhai2024
miR-4659b-5p	1	4	2669	1.07016	0.0978213	0.289346	2.20825	Carna2023; Lu2021; Batabyal2023; Shigemizu2019
miR-466	1	5	2681	1.23878	0.308916	9.89935	0.113958	Carna2023; Lu2021; Batabyal2023; Shigemizu2019; Zhai2024
miR-4660	1	8	2855	1.09856	0.13561	0.0500463	2.52864	Carna2023; Lu2021; Dong2021; Wang2022; Batabyal2023; Shigemizu2019; Wen2024; Zhai2024
miR-4661-3p	-1	7	2806	0.990331	-0.0140176	0.107363	1.73006	Carna2023; Lu2021; Dong2021; Wang2022; Batabyal2023; Shigemizu2019; Zhai2024
miR-4661-5p	1	11	3105	1.03755	0.0531784	0.354827	3.11291	Carna2023; Lu2021; Dong2021; Keller2016a; Keller2016b; Wang2022; Wu2020b; Batabyal2023; Shigemizu2019; Wen2024; Zhai2024
miR-4662a-3p	-1	5	2681	0.955033	-0.0663772	0.238425	0.913525	Carna2023; Lu2021; Batabyal2023; Shigemizu2019; Zhai2024
miR-4662a-5p	-1	6	2751	0.940692	-0.088205	0.331846	0.529573	Carna2023; Lu2021; Lugli2015; Batabyal2023; Shigemizu2019; Zhai2024
miR-4662b	-1	5	2681	0.95655	-0.0640881	0.227968	1.39763	Carna2023; Lu2021; Batabyal2023; Shigemizu2019; Zhai2024
miR-4663	-1	7	2806	0.952321	-0.0704808	0.129836	0.111058	Carna2023; Lu2021; Dong2021; Wang2022; Batabyal2023; Shigemizu2019; Zhai2024
miR-4664-3p	1	7	2806	1.12356	0.168079	11.7046	2.12933	Carna2023; Lu2021; Dong2021; Wang2022; Batabyal2023; Shigemizu2019; Zhai2024
miR-4664-5p	1	7	2806	1.00548	0.00787814	0.123627	2.09792	Carna2023; Lu2021; Dong2021; Wang2022; Batabyal2023; Shigemizu2019; Zhai2024
miR-4665-3p	1	7	2806	1.01876	0.0268152	0.840438	0.785494	Carna2023; Lu2021; Dong2021; Wang2022; Batabyal2023; Shigemizu2019; Zhai2024
miR-4665-5p	-1	7	2806	0.956962	-0.063466	0.250016	2.07573	Carna2023; Lu2021; Dong2021; Wang2022; Batabyal2023; Shigemizu2019; Zhai2024
miR-4666a-3p	-1	6	2794	0.928428	-0.107139	0.296111	1.85857	Carna2023; Lu2021; Dong2021; Wang2022; Batabyal2023; Shigemizu2019
miR-4666a-5p	-1	7	2806	0.976068	-0.0349462	0.0141653	1.62251	Carna2023; Lu2021; Dong2021; Wang2022; Batabyal2023; Shigemizu2019; Zhai2024
miR-4666b	-1	7	2806	0.990824	-0.0132995	0.158477	0.503744	Carna2023; Lu2021; Dong2021; Wang2022; Batabyal2023; Shigemizu2019; Zhai2024
miR-4667-3p	1	6	2794	1.15515	0.208084	8.84684	1.43963	Carna2023; Lu2021; Dong2021; Wang2022; Batabyal2023; Shigemizu2019
miR-4667-5p	-1	8	2855	0.924086	-0.113901	15.9717	1.23611	Carna2023; Lu2021; Dong2021; Wang2022; Batabyal2023; Shigemizu2019; Wen2024; Zhai2024
miR-4668-3p	-1	4	2669	0.942428	-0.0855451	0.286435	0.319304	Carna2023; Lu2021; Batabyal2023; Shigemizu2019
miR-4668-5p	-1	8	2830	0.935735	-0.0958288	0.469009	0.275047	Carna2023; Lu2021; Dong2021; Wang2022; Kumar2017; Batabyal2023; Shigemizu2019; Zhai2024
miR-4669	1	8	2855	1.30235	0.38112	5.86978	2.01959	Carna2023; Lu2021; Dong2021; Wang2022; Batabyal2023; Shigemizu2019; Wen2024; Zhai2024
miR-4670-3p	-1	6	2794	0.862135	-0.214015	0.291055	1.59281	Carna2023; Lu2021; Dong2021; Wang2022; Batabyal2023; Shigemizu2019
miR-4670-5p	-1	6	2794	0.934206	-0.0981878	0.117089	1.41667	Carna2023; Lu2021; Dong2021; Wang2022; Batabyal2023; Shigemizu2019
miR-4671-3p	-1	5	2681	0.99022	-0.0141791	0.00386226	1.12979	Carna2023; Lu2021; Batabyal2023; Shigemizu2019; Zhai2024
miR-4671-5p	-1	7	2806	0.900189	-0.151701	0.485818	2.00329	Carna2023; Lu2021; Dong2021; Wang2022; Batabyal2023; Shigemizu2019; Zhai2024
miR-4672	1	9	2986	1.05378	0.0755729	0.35873	1.69219	Carna2023; Lu2021; Dong2021; Keller2016a; Keller2016b; Wang2022; Batabyal2023; Shigemizu2019; Zhai2024
miR-4673	1	7	2806	1.08611	0.11917	2.31397	0.174191	Carna2023; Lu2021; Dong2021; Wang2022; Batabyal2023; Shigemizu2019; Zhai2024
miR-4674	1	8	2830	1.0519	0.0729991	1.55764	0.699408	Carna2023; Lu2021; Dong2021; Wang2022; Kumar2017; Batabyal2023; Shigemizu2019; Zhai2024
miR-4675	1	6	2794	1.01743	0.0249262	2.46671	1.51595	Carna2023; Lu2021; Dong2021; Wang2022; Batabyal2023; Shigemizu2019
miR-4676-3p	1	7	2806	1.01446	0.0207152	0.114345	1.86792	Carna2023; Lu2021; Dong2021; Wang2022; Batabyal2023; Shigemizu2019; Zhai2024
miR-4676-5p	1	8	2855	1.12231	0.166466	6.58651	1.35358	Carna2023; Lu2021; Dong2021; Wang2022; Batabyal2023; Shigemizu2019; Wen2024; Zhai2024
miR-4677-3p	-1	12	3165	0.963591	-0.0535071	0.215912	0.821811	Carna2023; Lu2021; Dong2021; Keller2016a; Keller2016b; Wang2022; Lugli2015; Batabyal2023; Leidinger2013; Shigemizu2019; Wen2024; Zhai2024
miR-4677-5p	1	7	2806	1.009	0.0129304	0.0441834	0.963055	Carna2023; Lu2021; Dong2021; Wang2022; Batabyal2023; Shigemizu2019; Zhai2024
miR-4678	-1	7	2806	0.915068	-0.128049	0.299262	0.431314	Carna2023; Lu2021; Dong2021; Wang2022; Batabyal2023; Shigemizu2019; Zhai2024
miR-4679	-1	7	2806	0.910461	-0.135331	0.35108	2.32549	Carna2023; Lu2021; Dong2021; Wang2022; Batabyal2023; Shigemizu2019; Zhai2024
miR-4680-3p	-1	7	2806	0.93989	-0.0894366	0.131088	0.785611	Carna2023; Lu2021; Dong2021; Wang2022; Batabyal2023; Shigemizu2019; Zhai2024
miR-4680-5p	1	7	2806	1.01498	0.0214511	0.130537	1.71661	Carna2023; Lu2021; Dong2021; Wang2022; Batabyal2023; Shigemizu2019; Zhai2024
miR-4681	1	5	2681	1.0363	0.0514418	0.198825	0.559912	Carna2023; Lu2021; Batabyal2023; Shigemizu2019; Zhai2024
miR-4682	1	5	2681	1.19995	0.262974	7.16875	2.56806	Carna2023; Lu2021; Batabyal2023; Shigemizu2019; Zhai2024
miR-4683	-1	7	2806	0.971801	-0.0412673	0.00856306	1.22474	Carna2023; Lu2021; Dong2021; Wang2022; Batabyal2023; Shigemizu2019; Zhai2024
miR-4684-3p	1	7	2806	1.02586	0.0368348	0.0124102	1.26989	Carna2023; Lu2021; Dong2021; Wang2022; Batabyal2023; Shigemizu2019; Zhai2024
miR-4684-5p	1	6	2794	1.08137	0.112865	1.13738	0.998496	Carna2023; Lu2021; Dong2021; Wang2022; Batabyal2023; Shigemizu2019
miR-4685-3p	1	12	3120	1.28094	0.357208	29.2664	0.399534	Carna2023; Lu2021; Chao2020; Dong2021; Keller2016a; Keller2016b; Wang2022; Batabyal2023; Leidinger2013; Shigemizu2019; Wen2024; Zhai2024
miR-4685-5p	1	7	2806	1.09797	0.134845	1.31947	2.07147	Carna2023; Lu2021; Dong2021; Wang2022; Batabyal2023; Shigemizu2019; Zhai2024
miR-4686	1	7	2806	1.09796	0.134831	2.17566	1.12496	Carna2023; Lu2021; Dong2021; Wang2022; Batabyal2023; Shigemizu2019; Zhai2024
miR-4687-3p	1	7	2806	1.05371	0.0754809	4.65528	0.699742	Carna2023; Lu2021; Dong2021; Wang2022; Batabyal2023; Shigemizu2019; Zhai2024
miR-4687-5p	1	9	2970	1.03152	0.0447695	2.29022	0.87635	Carna2023; Lu2021; Keller2016a; Keller2016b; Batabyal2023; Leidinger2013; Shigemizu2019; Wen2024; Zhai2024
miR-4688	1	7	2806	1.03956	0.0559683	0.00779219	1.85213	Carna2023; Lu2021; Dong2021; Wang2022; Batabyal2023; Shigemizu2019; Zhai2024
miR-4689	1	7	2806	1.0733	0.102056	6.89374	0.475963	Carna2023; Lu2021; Dong2021; Wang2022; Batabyal2023; Shigemizu2019; Zhai2024
miR-4690-3p	-1	7	2806	0.997874	-0.00307104	0.0785458	0.486828	Carna2023; Lu2021; Dong2021; Wang2022; Batabyal2023; Shigemizu2019; Zhai2024
miR-4690-5p	1	7	2806	1.03006	0.0427245	0.75176	1.6881	Carna2023; Lu2021; Dong2021; Wang2022; Batabyal2023; Shigemizu2019; Zhai2024
miR-4691-3p	1	7	2806	1.01884	0.0269276	0.104278	1.89995	Carna2023; Lu2021; Dong2021; Wang2022; Batabyal2023; Shigemizu2019; Zhai2024
miR-4691-5p	1	7	2806	1.08408	0.11647	3.49397	1.69462	Carna2023; Lu2021; Dong2021; Wang2022; Batabyal2023; Shigemizu2019; Zhai2024
miR-4692	1	5	2681	1.04199	0.0593461	0.237433	0.682202	Carna2023; Lu2021; Batabyal2023; Shigemizu2019; Zhai2024
miR-4693-3p	-1	7	2806	0.957696	-0.0623596	0.221055	1.16322	Carna2023; Lu2021; Dong2021; Wang2022; Batabyal2023; Shigemizu2019; Zhai2024
miR-4693-5p	-1	4	2669	0.949344	-0.0749974	0.251905	0.236733	Carna2023; Lu2021; Batabyal2023; Shigemizu2019
miR-4694-3p	1	5	2681	1.00204	0.00294172	0.000314533	0.954704	Carna2023; Lu2021; Batabyal2023; Shigemizu2019; Zhai2024
miR-4694-5p	1	6	2794	1.00042	0.000599867	0.0422687	1.74179	Carna2023; Lu2021; Dong2021; Wang2022; Batabyal2023; Shigemizu2019
miR-4695-3p	1	8	2855	1.19904	0.261874	26.7735	0.938206	Carna2023; Lu2021; Dong2021; Wang2022; Batabyal2023; Shigemizu2019; Wen2024; Zhai2024
miR-4695-5p	-1	7	2806	0.900069	-0.151893	0.740521	2.32435	Carna2023; Lu2021; Dong2021; Wang2022; Batabyal2023; Shigemizu2019; Zhai2024
miR-4696	-1	4	2669	0.950849	-0.0727123	0.235232	0.894296	Carna2023; Lu2021; Batabyal2023; Shigemizu2019
miR-4697-3p	1	7	2806	1.11428	0.156106	23.4157	1.10666	Carna2023; Lu2021; Dong2021; Wang2022; Batabyal2023; Shigemizu2019; Zhai2024
miR-4697-5p	1	7	2806	1.00512	0.00736932	0.198816	0.607692	Carna2023; Lu2021; Dong2021; Wang2022; Batabyal2023; Shigemizu2019; Zhai2024
miR-4698	1	5	2681	1.17443	0.231958	7.16935	0.293929	Carna2023; Lu2021; Batabyal2023; Shigemizu2019; Zhai2024
miR-4699-3p	-1	7	2806	0.929931	-0.104804	0.44577	0.255286	Carna2023; Lu2021; Dong2021; Wang2022; Batabyal2023; Shigemizu2019; Zhai2024
miR-4699-5p	-1	7	2806	0.977788	-0.032406	0.00896395	1.95579	Carna2023; Lu2021; Dong2021; Wang2022; Batabyal2023; Shigemizu2019; Zhai2024
miR-4700-3p	1	5	2681	1.17471	0.232299	19.2253	1.98569	Carna2023; Lu2021; Batabyal2023; Shigemizu2019; Zhai2024
miR-4700-5p	1	8	2855	1.23954	0.309806	3.82287	2.13738	Carna2023; Lu2021; Dong2021; Wang2022; Batabyal2023; Shigemizu2019; Wen2024; Zhai2024
miR-4701-3p	1	7	2806	1.19119	0.252408	15.2758	1.70636	Carna2023; Lu2021; Dong2021; Wang2022; Batabyal2023; Shigemizu2019; Zhai2024
miR-4701-5p	1	8	2855	1.02893	0.0411398	5.15875	1.13425	Carna2023; Lu2021; Dong2021; Wang2022; Batabyal2023; Shigemizu2019; Wen2024; Zhai2024
miR-4703-3p	1	7	2806	1.01141	0.0163611	0.0738042	2.27578	Carna2023; Lu2021; Dong2021; Wang2022; Batabyal2023; Shigemizu2019; Zhai2024
miR-4703-5p	-1	5	2681	0.933914	-0.0986381	0.40076	0.168575	Carna2023; Lu2021; Batabyal2023; Shigemizu2019; Zhai2024
miR-4704-3p	-1	6	2794	0.899605	-0.152636	0.318201	1.80976	Carna2023; Lu2021; Dong2021; Wang2022; Batabyal2023; Shigemizu2019
miR-4704-5p	1	5	2681	1.06887	0.0960909	0.306778	0.833378	Carna2023; Lu2021; Batabyal2023; Shigemizu2019; Zhai2024
miR-4705	-1	5	2681	0.959339	-0.0598879	0.305911	0.986263	Carna2023; Lu2021; Batabyal2023; Shigemizu2019; Zhai2024
miR-4706	-1	7	2806	0.988584	-0.0165643	0.366343	1.05708	Carna2023; Lu2021; Dong2021; Wang2022; Batabyal2023; Shigemizu2019; Zhai2024
miR-4707-3p	1	11	3095	1.04044	0.0571947	2.4222	0.551968	Carna2023; Lu2021; Dong2021; Keller2016a; Keller2016b; Wang2022; Batabyal2023; Leidinger2013; Shigemizu2019; Wen2024; Zhai2024
miR-4707-5p	1	7	2806	1.01845	0.0263796	0.0625321	2.23999	Carna2023; Lu2021; Dong2021; Wang2022; Batabyal2023; Shigemizu2019; Zhai2024
miR-4708-3p	1	7	2806	1.15601	0.209148	2.55411	0.476936	Carna2023; Lu2021; Dong2021; Wang2022; Batabyal2023; Shigemizu2019; Zhai2024
miR-4708-5p	1	7	2806	1.11092	0.151757	12.8203	1.55479	Carna2023; Lu2021; Dong2021; Wang2022; Batabyal2023; Shigemizu2019; Zhai2024
miR-4709-3p	1	7	2806	1.13519	0.182937	3.84896	2.36085	Carna2023; Lu2021; Dong2021; Wang2022; Batabyal2023; Shigemizu2019; Zhai2024
miR-4709-5p	1	7	2806	1.14417	0.1943	0.210624	2.05335	Carna2023; Lu2021; Dong2021; Wang2022; Batabyal2023; Shigemizu2019; Zhai2024
miR-4710	1	8	2855	1.02147	0.0306484	0.0104835	2.24363	Carna2023; Lu2021; Dong2021; Wang2022; Batabyal2023; Shigemizu2019; Wen2024; Zhai2024
miR-4711-3p	1	4	2669	1.19439	0.256279	6.09575	2.08743	Carna2023; Lu2021; Batabyal2023; Shigemizu2019
miR-4711-5p	-1	7	2806	0.924971	-0.11252	0.233358	1.29564	Carna2023; Lu2021; Dong2021; Wang2022; Batabyal2023; Shigemizu2019; Zhai2024
miR-4712-3p	-1	5	2681	0.968972	-0.0454726	0.169695	0.884165	Carna2023; Lu2021; Batabyal2023; Shigemizu2019; Zhai2024
miR-4712-5p	1	4	2669	1.08465	0.117235	0.64444	1.12201	Carna2023; Lu2021; Batabyal2023; Shigemizu2019
miR-4713-3p	1	7	2806	1.10658	0.146111	0.183386	1.34	Carna2023; Lu2021; Dong2021; Wang2022; Batabyal2023; Shigemizu2019; Zhai2024
miR-4713-5p	1	5	2681	1.27826	0.354181	33.2135	2.37858	Carna2023; Lu2021; Batabyal2023; Shigemizu2019; Zhai2024
miR-4714-3p	-1	7	2806	0.99002	-0.0144706	0.101145	1.56848	Carna2023; Lu2021; Dong2021; Wang2022; Batabyal2023; Shigemizu2019; Zhai2024
miR-4714-5p	1	7	2806	1.10063	0.138331	3.68043	0.168473	Carna2023; Lu2021; Dong2021; Wang2022; Batabyal2023; Shigemizu2019; Zhai2024
miR-4715-3p	1	7	2806	1.03791	0.0536802	0.000303565	0.591742	Carna2023; Lu2021; Dong2021; Wang2022; Batabyal2023; Shigemizu2019; Zhai2024
miR-4715-5p	-1	6	2794	0.987114	-0.018711	0.257122	1.1489	Carna2023; Lu2021; Dong2021; Wang2022; Batabyal2023; Shigemizu2019
miR-4716-3p	1	7	2806	1.15738	0.210859	2.24272	1.79171	Carna2023; Lu2021; Dong2021; Wang2022; Batabyal2023; Shigemizu2019; Zhai2024
miR-4716-5p	1	6	2794	1.08209	0.113823	4.68494	0.106388	Carna2023; Lu2021; Dong2021; Wang2022; Batabyal2023; Shigemizu2019
miR-4717-3p	1	7	2806	1.22464	0.292363	10.7158	1.75898	Carna2023; Lu2021; Dong2021; Wang2022; Batabyal2023; Shigemizu2019; Zhai2024
miR-4717-5p	1	7	2806	1.02976	0.042303	0.00807905	0.775033	Carna2023; Lu2021; Dong2021; Wang2022; Batabyal2023; Shigemizu2019; Zhai2024
miR-4718	1	7	2806	1.10735	0.147116	0.277918	0.478509	Carna2023; Lu2021; Dong2021; Wang2022; Batabyal2023; Shigemizu2019; Zhai2024
miR-4719	-1	4	2669	0.971398	-0.0418652	0.0939129	0.454934	Carna2023; Lu2021; Batabyal2023; Shigemizu2019
miR-4720-3p	-1	4	2669	0.937544	-0.0930424	0.35838	0.321459	Carna2023; Lu2021; Batabyal2023; Shigemizu2019
miR-4720-5p	-1	6	2794	0.971989	-0.0409874	0.182861	0.342818	Carna2023; Lu2021; Dong2021; Wang2022; Batabyal2023; Shigemizu2019
miR-4721	1	7	2806	1.13637	0.184434	6.05595	1.86567	Carna2023; Lu2021; Dong2021; Wang2022; Batabyal2023; Shigemizu2019; Zhai2024
miR-4722-3p	1	4	2669	1.23624	0.305959	13.5048	1.80339	Carna2023; Lu2021; Batabyal2023; Shigemizu2019
miR-4722-5p	1	7	2806	1.04958	0.0698063	0.191427	2.1623	Carna2023; Lu2021; Dong2021; Wang2022; Batabyal2023; Shigemizu2019; Zhai2024
miR-4723-3p	1	10	3035	1.05063	0.0712531	22.7746	1.06645	Carna2023; Lu2021; Dong2021; Keller2016a; Keller2016b; Wang2022; Batabyal2023; Shigemizu2019; Wen2024; Zhai2024
miR-4723-5p	1	7	2806	1.06374	0.0891426	0.275851	2.27809	Carna2023; Lu2021; Dong2021; Wang2022; Batabyal2023; Shigemizu2019; Zhai2024
miR-4724-3p	-1	6	2794	0.972304	-0.0405205	0.135915	1.70055	Carna2023; Lu2021; Dong2021; Wang2022; Batabyal2023; Shigemizu2019
miR-4724-5p	-1	8	2855	0.953808	-0.0682292	0.0261187	2.29753	Carna2023; Lu2021; Dong2021; Wang2022; Batabyal2023; Shigemizu2019; Wen2024; Zhai2024
miR-4725-3p	-1	7	2806	0.999152	-0.00122452	1.35708	0.668143	Carna2023; Lu2021; Dong2021; Wang2022; Batabyal2023; Shigemizu2019; Zhai2024
miR-4725-5p	1	7	2806	1.05249	0.0738083	6.1289	0.706709	Carna2023; Lu2021; Dong2021; Wang2022; Batabyal2023; Shigemizu2019; Zhai2024
miR-4726-3p	1	7	2806	1.15243	0.20468	4.39493	0.612141	Carna2023; Lu2021; Dong2021; Wang2022; Batabyal2023; Shigemizu2019; Zhai2024
miR-4726-5p	1	7	2806	1.07009	0.0977313	2.72344	3.75551	Carna2023; Lu2021; Dong2021; Wang2022; Batabyal2023; Shigemizu2019; Zhai2024
miR-4727-3p	1	7	2806	1.07611	0.105826	0.247292	0.194522	Carna2023; Lu2021; Dong2021; Wang2022; Batabyal2023; Shigemizu2019; Zhai2024
miR-4727-5p	-1	5	2681	0.927431	-0.108689	0.606323	0.890956	Carna2023; Lu2021; Batabyal2023; Shigemizu2019; Zhai2024
miR-4728-3p	1	10	3010	1.11845	0.1615	17.4879	0.642724	Carna2023; Lu2021; Dong2021; Keller2016a; Keller2016b; Wang2022; Kumar2017; Batabyal2023; Shigemizu2019; Zhai2024
miR-4728-5p	1	5	2681	1.03857	0.0546015	0.698012	0.468872	Carna2023; Lu2021; Batabyal2023; Shigemizu2019; Zhai2024
miR-4729	-1	7	2806	0.91797	-0.123482	0.568243	0.220788	Carna2023; Lu2021; Dong2021; Wang2022; Batabyal2023; Shigemizu2019; Zhai2024
miR-4730	1	7	2806	1.02758	0.0392565	3.75301	1.49391	Carna2023; Lu2021; Dong2021; Wang2022; Batabyal2023; Shigemizu2019; Zhai2024
miR-4731-3p	1	4	2669	1.12901	0.175063	19.0188	2.31676	Carna2023; Lu2021; Batabyal2023; Shigemizu2019
miR-4731-5p	1	8	2855	1.05226	0.0734869	4.31885	0.530598	Carna2023; Lu2021; Dong2021; Wang2022; Batabyal2023; Shigemizu2019; Wen2024; Zhai2024
miR-4732-3p	1	14	3229	1.28623	0.363143	22.0882	1.46265	Carna2023; Lu2021; Chao2020; Dong2021; Keller2016a; Keller2016b; Wang2022; Fitz2021; Lugli2015; Batabyal2023; Leidinger2013; Shigemizu2019; Wen2024; Zhai2024
miR-4732-5p	1	14	3275	1.06176	0.0864625	0.940034	1.32752	Carna2023; Lu2021; Dong2021; Keller2016a; Keller2016b; Wang2022; Fitz2021; Wu2020a; Lugli2015; Batabyal2023; Leidinger2013; Shigemizu2019; Wen2024; Zhai2024
miR-4733-3p	1	7	2806	1.30191	0.380635	17.9123	2.82228	Carna2023; Lu2021; Dong2021; Wang2022; Batabyal2023; Shigemizu2019; Zhai2024
miR-4733-5p	-1	7	2806	0.9658	-0.0502043	0.0328542	1.3097	Carna2023; Lu2021; Dong2021; Wang2022; Batabyal2023; Shigemizu2019; Zhai2024
miR-4734	-1	8	2830	0.978042	-0.0320323	0.301267	0.883231	Carna2023; Lu2021; Dong2021; Wang2022; Kumar2017; Batabyal2023; Shigemizu2019; Zhai2024
miR-4735-3p	1	5	2681	1.07855	0.109091	0.453572	1.36616	Carna2023; Lu2021; Batabyal2023; Shigemizu2019; Zhai2024
miR-4735-5p	-1	6	2794	0.958006	-0.0618936	0.224883	1.05701	Carna2023; Lu2021; Dong2021; Wang2022; Batabyal2023; Shigemizu2019
miR-4736	1	7	2806	1.07309	0.101769	2.78573	1.62772	Carna2023; Lu2021; Dong2021; Wang2022; Batabyal2023; Shigemizu2019; Zhai2024
miR-4737	1	7	2806	1.08666	0.119897	0.191485	0.70247	Carna2023; Lu2021; Dong2021; Wang2022; Batabyal2023; Shigemizu2019; Zhai2024
miR-4738-3p	-1	10	3035	0.964072	-0.052787	0.290383	1.93795	Carna2023; Lu2021; Dong2021; Keller2016a; Keller2016b; Wang2022; Batabyal2023; Shigemizu2019; Wen2024; Zhai2024
miR-4738-5p	-1	6	2794	0.939737	-0.0896712	0.267089	2.02448	Carna2023; Lu2021; Dong2021; Wang2022; Batabyal2023; Shigemizu2019
miR-4739	-1	7	2806	0.940023	-0.0892324	1.90686	2.37445	Carna2023; Lu2021; Dong2021; Wang2022; Batabyal2023; Shigemizu2019; Zhai2024
miR-4740-3p	1	7	2806	1.00481	0.00692685	0.000223203	0.426744	Carna2023; Lu2021; Dong2021; Wang2022; Batabyal2023; Shigemizu2019; Zhai2024
miR-4740-5p	1	7	2806	1.09515	0.131134	0.362798	1.77123	Carna2023; Lu2021; Dong2021; Wang2022; Batabyal2023; Shigemizu2019; Zhai2024
miR-4741	1	7	2806	1.06167	0.0863312	0.545178	1.16697	Carna2023; Lu2021; Dong2021; Wang2022; Batabyal2023; Shigemizu2019; Zhai2024
miR-4742-3p	1	13	3236	1.01661	0.0237642	2.28552	1.22538	Carna2023; Lu2021; Dong2021; Keller2016a; Keller2016b; Wang2022; Wu2020a; Wu2020b; Batabyal2023; Leidinger2013; Shigemizu2019; Wen2024; Zhai2024
miR-4742-5p	-1	8	2855	0.921919	-0.117288	0.233233	2.03858	Carna2023; Lu2021; Dong2021; Wang2022; Batabyal2023; Shigemizu2019; Wen2024; Zhai2024
miR-4743-3p	-1	7	2806	0.949346	-0.0749934	0.557808	1.41044	Carna2023; Lu2021; Dong2021; Wang2022; Batabyal2023; Shigemizu2019; Zhai2024
miR-4743-5p	1	7	2806	1.14509	0.195461	7.12087	1.89687	Carna2023; Lu2021; Dong2021; Wang2022; Batabyal2023; Shigemizu2019; Zhai2024
miR-4744	-1	7	2806	0.947849	-0.0772702	0.031798	1.38922	Carna2023; Lu2021; Dong2021; Wang2022; Batabyal2023; Shigemizu2019; Zhai2024
miR-4745-3p	-1	9	2986	0.908247	-0.138843	1.74938	0.167743	Carna2023; Lu2021; Dong2021; Keller2016a; Keller2016b; Wang2022; Batabyal2023; Shigemizu2019; Zhai2024
miR-4745-5p	1	7	2806	1.1678	0.223796	1.57089	1.71939	Carna2023; Lu2021; Dong2021; Wang2022; Batabyal2023; Shigemizu2019; Zhai2024
miR-4746-3p	-1	7	2806	0.932873	-0.100248	6.82368	1.17112	Carna2023; Lu2021; Dong2021; Wang2022; Batabyal2023; Shigemizu2019; Zhai2024
miR-4746-5p	1	12	3186	1.03199	0.045432	0.676828	2.52754	Carna2023; Lu2021; Dong2021; Keller2016a; Keller2016b; Wang2022; Wu2020b; Lugli2015; Batabyal2023; Leidinger2013; Shigemizu2019; Zhai2024
miR-4747-3p	1	7	2806	1.34735	0.430123	20.6994	3.45886	Carna2023; Lu2021; Dong2021; Wang2022; Batabyal2023; Shigemizu2019; Zhai2024
miR-4747-5p	1	8	2855	1.16311	0.217993	12.2734	1.08946	Carna2023; Lu2021; Dong2021; Wang2022; Batabyal2023; Shigemizu2019; Wen2024; Zhai2024
miR-4748	1	7	2806	1.08191	0.113578	8.29556	1.00897	Carna2023; Lu2021; Dong2021; Wang2022; Batabyal2023; Shigemizu2019; Zhai2024
miR-4749-3p	1	7	2898	1.10038	0.138001	6.14897	2.51708	Carna2023; Lu2021; Keller2016a; Keller2016b; Batabyal2023; Shigemizu2019; Wen2024
miR-4749-5p	-1	7	2806	0.986762	-0.019226	0.536224	0.387891	Carna2023; Lu2021; Dong2021; Wang2022; Batabyal2023; Shigemizu2019; Zhai2024
miR-4750-3p	1	6	2794	1.01359	0.0194679	0.168575	0.214038	Carna2023; Lu2021; Dong2021; Wang2022; Batabyal2023; Shigemizu2019
miR-4750-5p	1	9	2894	1.00424	0.00609977	0.981311	0.530628	Carna2023; Lu2021; Dong2021; Wang2022; Fitz2021; Batabyal2023; Shigemizu2019; Wen2024; Zhai2024
miR-4751	1	5	2681	1.02099	0.0299742	0.217014	0.891352	Carna2023; Lu2021; Batabyal2023; Shigemizu2019; Zhai2024
miR-4752	1	7	2806	1.00051	0.000740731	0.00197418	1.39365	Carna2023; Lu2021; Dong2021; Wang2022; Batabyal2023; Shigemizu2019; Zhai2024
miR-4753-3p	1	8	2855	1.03825	0.0541498	0.0934779	1.19096	Carna2023; Lu2021; Dong2021; Wang2022; Batabyal2023; Shigemizu2019; Wen2024; Zhai2024
miR-4753-5p	1	12	3165	1.0213	0.0304077	0.045292	0.471053	Carna2023; Lu2021; Dong2021; Keller2016a; Keller2016b; Wang2022; Wu2020b; Batabyal2023; Leidinger2013; Shigemizu2019; Wen2024; Zhai2024
miR-4754	1	7	2806	1.10847	0.148569	5.37685	1.64927	Carna2023; Lu2021; Dong2021; Wang2022; Batabyal2023; Shigemizu2019; Zhai2024
miR-4755-3p	1	11	3095	1.23395	0.303289	1.88879	2.24796	Carna2023; Lu2021; Dong2021; Keller2016a; Keller2016b; Wang2022; Batabyal2023; Leidinger2013; Shigemizu2019; Wen2024; Zhai2024
miR-4755-5p	1	12	3165	1.04423	0.0624449	0.266328	3.39073	Carna2023; Lu2021; Dong2021; Keller2016a; Keller2016b; Wang2022; Wu2020b; Batabyal2023; Leidinger2013; Shigemizu2019; Wen2024; Zhai2024
miR-4756-3p	1	6	2794	1.01382	0.0197948	0.183133	1.17828	Carna2023; Lu2021; Dong2021; Wang2022; Batabyal2023; Shigemizu2019
miR-4756-5p	-1	7	2806	0.944337	-0.0826258	0.149272	1.37429	Carna2023; Lu2021; Dong2021; Wang2022; Batabyal2023; Shigemizu2019; Zhai2024
miR-4757-3p	-1	9	2986	0.987246	-0.0185183	0.445491	1.2853	Carna2023; Lu2021; Dong2021; Keller2016a; Keller2016b; Wang2022; Batabyal2023; Shigemizu2019; Zhai2024
miR-4757-5p	-1	7	2806	0.96267	-0.0548873	1.8259	0.717612	Carna2023; Lu2021; Dong2021; Wang2022; Batabyal2023; Shigemizu2019; Zhai2024
miR-4758-3p	1	8	2855	1.1714	0.228233	12.5815	0.953375	Carna2023; Lu2021; Dong2021; Wang2022; Batabyal2023; Shigemizu2019; Wen2024; Zhai2024
miR-4758-5p	1	7	2806	1.05909	0.0828281	0.0318016	1.69905	Carna2023; Lu2021; Dong2021; Wang2022; Batabyal2023; Shigemizu2019; Zhai2024
miR-4759	-1	7	2806	0.881334	-0.18224	0.24541	2.08359	Carna2023; Lu2021; Dong2021; Wang2022; Batabyal2023; Shigemizu2019; Zhai2024
miR-4760-3p	-1	5	2681	0.952313	-0.0704923	0.244206	0.712844	Carna2023; Lu2021; Batabyal2023; Shigemizu2019; Zhai2024
miR-4760-5p	-1	5	2681	0.993137	-0.00993503	0.0128233	1.14865	Carna2023; Lu2021; Batabyal2023; Shigemizu2019; Zhai2024
miR-4761-3p	-1	7	2806	0.932191	-0.101303	0.136344	0.635015	Carna2023; Lu2021; Dong2021; Wang2022; Batabyal2023; Shigemizu2019; Zhai2024
miR-4761-5p	1	7	2806	1.0126	0.0180579	0.0412394	0.354059	Carna2023; Lu2021; Dong2021; Wang2022; Batabyal2023; Shigemizu2019; Zhai2024
miR-4762-3p	-1	7	2806	0.999919	-0.000116992	0.349623	1.51193	Carna2023; Lu2021; Dong2021; Wang2022; Batabyal2023; Shigemizu2019; Zhai2024
miR-4762-5p	1	8	2882	1.03989	0.0564297	0.0439212	1.94703	Carna2023; Lu2021; Dong2021; Keller2016a; Wang2022; Batabyal2023; Shigemizu2019; Zhai2024
miR-4763-3p	-1	7	2806	0.937688	-0.0928201	0.0902645	1.01466	Carna2023; Lu2021; Dong2021; Wang2022; Batabyal2023; Shigemizu2019; Zhai2024
miR-4763-5p	1	6	2794	1.0848	0.11743	13.3775	1.14774	Carna2023; Lu2021; Dong2021; Wang2022; Batabyal2023; Shigemizu2019
miR-4764-3p	1	5	2681	1.02558	0.0364461	0.128126	0.803346	Carna2023; Lu2021; Batabyal2023; Shigemizu2019; Zhai2024
miR-4764-5p	-1	5	2681	0.96223	-0.0555462	0.186557	0.696762	Carna2023; Lu2021; Batabyal2023; Shigemizu2019; Zhai2024
miR-4765	-1	7	2806	0.955644	-0.0654542	0.244465	1.6064	Carna2023; Lu2021; Dong2021; Wang2022; Batabyal2023; Shigemizu2019; Zhai2024
miR-4766-3p	-1	7	2806	0.960644	-0.0579264	0.180755	0.634243	Carna2023; Lu2021; Dong2021; Wang2022; Batabyal2023; Shigemizu2019; Zhai2024
miR-4766-5p	-1	5	2681	0.973587	-0.0386188	0.0761231	1.00421	Carna2023; Lu2021; Batabyal2023; Shigemizu2019; Zhai2024
miR-4767	1	7	2806	1.06836	0.0953953	0.74903	1.35866	Carna2023; Lu2021; Dong2021; Wang2022; Batabyal2023; Shigemizu2019; Zhai2024
miR-4768-3p	-1	4	2669	0.943184	-0.0843882	0.602664	2.68825	Carna2023; Lu2021; Batabyal2023; Shigemizu2019
miR-4768-5p	-1	5	2681	0.943533	-0.0838547	0.346901	0.905972	Carna2023; Lu2021; Batabyal2023; Shigemizu2019; Zhai2024
miR-4769-3p	1	4	2669	1.15131	0.203273	15.6746	7.19243	Carna2023; Lu2021; Batabyal2023; Shigemizu2019
miR-4769-5p	1	7	2806	1.0635	0.088824	3.4206	0.325845	Carna2023; Lu2021; Dong2021; Wang2022; Batabyal2023; Shigemizu2019; Zhai2024
miR-4770	-1	7	2806	0.983979	-0.0233011	0.0907768	0.2743	Carna2023; Lu2021; Dong2021; Wang2022; Batabyal2023; Shigemizu2019; Zhai2024
miR-4771	1	7	2806	1.03086	0.043849	0.546028	1.89093	Carna2023; Lu2021; Dong2021; Wang2022; Batabyal2023; Shigemizu2019; Zhai2024
miR-4772-3p	-1	12	3204	0.970256	-0.0435625	0.197098	0.597925	Carna2023; Lu2021; Dong2021; Keller2016b; Wang2022; Wu2020a; Lugli2015; Batabyal2023; Shigemizu2019; Wen2024; Zhai2024; Palade2024
miR-4772-5p	-1	9	2925	0.965299	-0.0509526	0.061756	0.595747	Carna2023; Lu2021; Dong2021; Wang2022; Lugli2015; Batabyal2023; Shigemizu2019; Wen2024; Zhai2024
miR-4773	1	8	2855	1.15586	0.208962	2.63097	2.35559	Carna2023; Lu2021; Dong2021; Wang2022; Batabyal2023; Shigemizu2019; Wen2024; Zhai2024
miR-4774-3p	-1	4	2669	0.947354	-0.0780244	0.259008	1.22012	Carna2023; Lu2021; Batabyal2023; Shigemizu2019
miR-4774-5p	-1	6	2794	0.997369	-0.00380107	0.129688	1.53175	Carna2023; Lu2021; Dong2021; Wang2022; Batabyal2023; Shigemizu2019
miR-4775	-1	8	2876	0.898529	-0.154364	0.240891	1.18709	Carna2023; Lu2021; Dong2021; Wang2022; Lugli2015; Batabyal2023; Shigemizu2019; Zhai2024
miR-4776-3p	1	6	2794	1.11174	0.152823	5.08253	1.07082	Carna2023; Lu2021; Dong2021; Wang2022; Batabyal2023; Shigemizu2019
miR-4776-5p	1	5	2681	1.11236	0.153625	3.11835	0.976878	Carna2023; Lu2021; Batabyal2023; Shigemizu2019; Zhai2024
miR-4777-3p	-1	7	2806	0.985557	-0.0209882	0.0841859	1.52666	Carna2023; Lu2021; Dong2021; Wang2022; Batabyal2023; Shigemizu2019; Zhai2024
miR-4777-5p	-1	5	2681	0.956967	-0.0634585	0.160867	1.02744	Carna2023; Lu2021; Batabyal2023; Shigemizu2019; Zhai2024
miR-4778-3p	-1	5	2681	0.939147	-0.0905765	0.367054	0.727996	Carna2023; Lu2021; Batabyal2023; Shigemizu2019; Zhai2024
miR-4778-5p	-1	5	2681	0.948847	-0.0757519	0.273851	0.943967	Carna2023; Lu2021; Batabyal2023; Shigemizu2019; Zhai2024
miR-4779	-1	6	2794	0.96614	-0.0496953	0.24357	1.09111	Carna2023; Lu2021; Dong2021; Wang2022; Batabyal2023; Shigemizu2019
miR-4780	1	4	2669	1.10024	0.137818	2.41024	3.45135	Carna2023; Lu2021; Batabyal2023; Shigemizu2019
miR-4781-3p	1	11	3116	1.00002	2.55112e-05	7.40374	1.28658	Carna2023; Lu2021; Dong2021; Keller2016a; Keller2016b; Wang2022; Wu2020b; Batabyal2023; Leidinger2013; Shigemizu2019; Zhai2024
miR-4781-5p	-1	6	2794	0.90123	-0.150033	0.496069	1.71839	Carna2023; Lu2021; Dong2021; Wang2022; Batabyal2023; Shigemizu2019
miR-4782-3p	-1	5	2681	0.967196	-0.0481194	0.090514	1.18604	Carna2023; Lu2021; Batabyal2023; Shigemizu2019; Zhai2024
miR-4782-5p	-1	7	2806	0.905634	-0.143	0.32566	1.39895	Carna2023; Lu2021; Dong2021; Wang2022; Batabyal2023; Shigemizu2019; Zhai2024
miR-4783-3p	1	7	2806	1.02599	0.0370214	0.343849	0.619266	Carna2023; Lu2021; Dong2021; Wang2022; Batabyal2023; Shigemizu2019; Zhai2024
miR-4783-5p	1	7	2806	1.06014	0.0842507	0.107363	0.709179	Carna2023; Lu2021; Dong2021; Wang2022; Batabyal2023; Shigemizu2019; Zhai2024
miR-4784	1	8	2855	1.01023	0.014681	0.910821	1.78843	Carna2023; Lu2021; Dong2021; Wang2022; Batabyal2023; Shigemizu2019; Wen2024; Zhai2024
miR-4785	1	8	2910	1.09331	0.128699	1.77389	0.619827	Carna2023; Lu2021; Dong2021; Keller2016b; Wang2022; Batabyal2023; Shigemizu2019; Zhai2024
miR-4786-3p	1	5	2681	1.07719	0.107268	1.029	0.475202	Carna2023; Lu2021; Batabyal2023; Shigemizu2019; Zhai2024
miR-4786-5p	1	7	2806	1.03335	0.0473273	0.942569	0.896896	Carna2023; Lu2021; Dong2021; Wang2022; Batabyal2023; Shigemizu2019; Zhai2024
miR-4787-3p	1	7	2806	1.03339	0.0473787	0.0156656	2.24875	Carna2023; Lu2021; Dong2021; Wang2022; Batabyal2023; Shigemizu2019; Zhai2024
miR-4787-5p	1	7	2806	1.11569	0.157934	6.04841	2.29585	Carna2023; Lu2021; Dong2021; Wang2022; Batabyal2023; Shigemizu2019; Zhai2024
miR-4788	1	7	2806	1.23251	0.3016	11.3856	0.613994	Carna2023; Lu2021; Dong2021; Wang2022; Batabyal2023; Shigemizu2019; Zhai2024
miR-4789-3p	-1	4	2669	0.960288	-0.0584608	0.166365	0.853843	Carna2023; Lu2021; Batabyal2023; Shigemizu2019
miR-4789-5p	1	5	2681	1.03641	0.0515904	0.0819613	0.986828	Carna2023; Lu2021; Batabyal2023; Shigemizu2019; Zhai2024
miR-4790-3p	-1	4	2669	0.965043	-0.0513351	0.113493	0.704456	Carna2023; Lu2021; Batabyal2023; Shigemizu2019
miR-4790-5p	-1	4	2669	0.953487	-0.0687141	0.219944	0.414092	Carna2023; Lu2021; Batabyal2023; Shigemizu2019
miR-4791	1	8	2855	1.0073	0.0104884	0.0101426	1.28167	Carna2023; Lu2021; Dong2021; Wang2022; Batabyal2023; Shigemizu2019; Wen2024; Zhai2024
miR-4792	-1	8	2979	0.950882	-0.0726618	3.03058	0.458164	Carna2023; Lu2021; Keller2016a; Keller2016b; Lugli2015; Batabyal2023; Leidinger2013; Shigemizu2019
miR-4793-3p	1	5	2681	1.18981	0.250727	5.24202	1.52821	Carna2023; Lu2021; Batabyal2023; Shigemizu2019; Zhai2024
miR-4793-5p	-1	7	2806	0.987337	-0.0183862	0.199721	1.47327	Carna2023; Lu2021; Dong2021; Wang2022; Batabyal2023; Shigemizu2019; Zhai2024
miR-4794	1	7	2806	1.07977	0.110729	0.193943	0.573574	Carna2023; Lu2021; Dong2021; Wang2022; Batabyal2023; Shigemizu2019; Zhai2024
miR-4795-3p	-1	7	2806	0.976986	-0.0335905	0.00122961	1.65268	Carna2023; Lu2021; Dong2021; Wang2022; Batabyal2023; Shigemizu2019; Zhai2024
miR-4795-5p	-1	7	2806	0.965675	-0.0503903	0.285954	1.90074	Carna2023; Lu2021; Dong2021; Wang2022; Batabyal2023; Shigemizu2019; Zhai2024
miR-4796-3p	-1	8	2855	0.977929	-0.0321979	0.06367	0.678955	Carna2023; Lu2021; Dong2021; Wang2022; Batabyal2023; Shigemizu2019; Wen2024; Zhai2024
miR-4796-5p	1	7	2806	1.10991	0.15044	0.102454	1.28908	Carna2023; Lu2021; Dong2021; Wang2022; Batabyal2023; Shigemizu2019; Zhai2024
miR-4797-3p	1	9	2986	1.05745	0.0805834	9.0313e-05	1.54617	Carna2023; Lu2021; Dong2021; Keller2016a; Keller2016b; Wang2022; Batabyal2023; Shigemizu2019; Zhai2024
miR-4797-5p	-1	7	2806	0.972697	-0.0399377	0.0199627	1.13922	Carna2023; Lu2021; Dong2021; Wang2022; Batabyal2023; Shigemizu2019; Zhai2024
miR-4798-3p	-1	4	2669	0.962537	-0.055086	0.152647	0.325911	Carna2023; Lu2021; Batabyal2023; Shigemizu2019
miR-4798-5p	-1	7	2806	0.876901	-0.189514	0.127053	1.86948	Carna2023; Lu2021; Dong2021; Wang2022; Batabyal2023; Shigemizu2019; Zhai2024
miR-4799-3p	-1	6	2794	0.886206	-0.174286	0.261724	1.738	Carna2023; Lu2021; Dong2021; Wang2022; Batabyal2023; Shigemizu2019
miR-4799-5p	-1	7	2806	0.969236	-0.0450795	0.0264165	1.31573	Carna2023; Lu2021; Dong2021; Wang2022; Batabyal2023; Shigemizu2019; Zhai2024
miR-4800-3p	-1	8	2855	0.936892	-0.0940461	0.319414	0.300009	Carna2023; Lu2021; Dong2021; Wang2022; Batabyal2023; Shigemizu2019; Wen2024; Zhai2024
miR-4800-5p	1	7	2806	1.08191	0.113574	6.03192	0.513734	Carna2023; Lu2021; Dong2021; Wang2022; Batabyal2023; Shigemizu2019; Zhai2024
miR-4801	1	5	2681	1.10748	0.147286	0.698108	10.8977	Carna2023; Lu2021; Batabyal2023; Shigemizu2019; Zhai2024
miR-4802-3p	-1	7	2806	0.994115	-0.00851491	0.177352	1.59289	Carna2023; Lu2021; Dong2021; Wang2022; Batabyal2023; Shigemizu2019; Zhai2024
miR-4802-5p	1	5	2681	1.03591	0.0508992	0.107996	0.897782	Carna2023; Lu2021; Batabyal2023; Shigemizu2019; Zhai2024
miR-4803	-1	5	2681	0.993101	-0.00998715	0.00307852	0.845009	Carna2023; Lu2021; Batabyal2023; Shigemizu2019; Zhai2024
miR-4804-3p	1	8	2947	1.21947	0.286252	10.6247	1.9609	Carna2023; Lu2021; Dong2021; Keller2016b; Wang2022; Batabyal2023; Shigemizu2019; Wen2024
miR-4804-5p	-1	8	2855	0.976608	-0.0341478	0.203591	0.174193	Carna2023; Lu2021; Dong2021; Wang2022; Batabyal2023; Shigemizu2019; Wen2024; Zhai2024
miR-483-3p	1	14	3290	1.11777	0.160627	19.1497	0.0186474	Carna2023; Lu2021; Dong2021; Keller2016b; Wang2022; Fitz2021; Lugli2015; Visconte2023; Batabyal2023; Denk2018; Shigemizu2019; Wen2024; Zhai2024; Palade2024
miR-483-5p	-1	12	3101	0.979798	-0.029444	0.00201665	1.32213	Carna2023; Lu2021; Dong2021; Wang2022; Fitz2021; Lugli2015; Visconte2023; Batabyal2023; Shigemizu2019; Wen2024; Zhai2024; Palade2024
miR-484	1	16	3366	1.09951	0.136856	1.67396	2.09281	Carna2023; Lu2021; Chao2020; Dong2021; Keller2016a; Keller2016b; Wang2022; Fitz2021; Lugli2015; Visconte2023; Batabyal2023; Leidinger2013; Shigemizu2019; Wen2024; Zhai2024; Palade2024
miR-485-3p	1	14	3308	1.16415	0.219271	19.1768	1.36641	Carna2023; Lu2021; Dong2021; Keller2016a; Keller2016b; Wang2022; Fitz2021; Lugli2015; Batabyal2023; Leidinger2013; Shigemizu2019; Wen2024; Zhai2024; Palade2024
miR-485-5p	1	13	3197	1.08989	0.124178	1.73596	0.839207	Carna2023; Lu2021; Chao2020; Dong2021; Keller2016b; Wang2022; Fitz2021; Lugli2015; Batabyal2023; Shigemizu2019; Wen2024; Zhai2024; Palade2024
miR-486-3p	1	13	3208	1.02987	0.0424657	0.966186	0.735901	Carna2023; Lu2021; Chao2020; Keller2016a; Keller2016b; Fitz2021; Lugli2015; Batabyal2023; Leidinger2013; Shigemizu2019; Wen2024; Zhai2024; Palade2024
miR-486-5p	-1	13	3420	0.923824	-0.11431	10.647	0.257791	Carna2023; Lu2021; Chao2020; Fitz2021; Lugli2015; Visconte2023; Batabyal2023; Leidinger2013; Ludwig2019; Shigemizu2019; Wen2024; Zhai2024; Palade2024
miR-487a-3p	-1	8	2876	0.942865	-0.0848775	0.0287472	1.75895	Carna2023; Lu2021; Dong2021; Wang2022; Lugli2015; Batabyal2023; Shigemizu2019; Zhai2024
miR-487a-5p	1	9	2959	1.17883	0.237356	15.3678	1.54754	Carna2023; Lu2021; Dong2021; Wang2022; Batabyal2023; Shigemizu2019; Wen2024; Zhai2024; Palade2024
miR-487b-3p	-1	11	3068	0.910249	-0.135666	0.269251	2.36551	Carna2023; Lu2021; Dong2021; Wang2022; Fitz2021; Lugli2015; Batabyal2023; Shigemizu2019; Wen2024; Zhai2024; Palade2024
miR-487b-5p	1	8	2855	1.13656	0.18467	20.1523	1.6525	Carna2023; Lu2021; Dong2021; Wang2022; Batabyal2023; Shigemizu2019; Wen2024; Zhai2024
miR-488-3p	-1	7	2806	0.90941	-0.136997	0.263704	1.73482	Carna2023; Lu2021; Dong2021; Wang2022; Batabyal2023; Shigemizu2019; Zhai2024
miR-488-5p	1	5	2681	1.0985	0.13554	1.77798	1.20001	Carna2023; Lu2021; Batabyal2023; Shigemizu2019; Zhai2024
miR-489-3p	-1	8	2855	0.996355	-0.00526867	0.246567	2.10358	Carna2023; Lu2021; Dong2021; Wang2022; Batabyal2023; Shigemizu2019; Wen2024; Zhai2024
miR-489-5p	1	6	2794	1.00472	0.00679073	0.00213031	2.04151	Carna2023; Lu2021; Dong2021; Wang2022; Batabyal2023; Shigemizu2019
miR-490-3p	-1	8	2876	0.895694	-0.158922	0.159441	2.01123	Carna2023; Lu2021; Dong2021; Wang2022; Lugli2015; Batabyal2023; Shigemizu2019; Zhai2024
miR-490-5p	-1	7	2806	0.988882	-0.0161294	0.200074	1.54277	Carna2023; Lu2021; Dong2021; Wang2022; Batabyal2023; Shigemizu2019; Zhai2024
miR-491-3p	-1	7	2806	0.989801	-0.0147899	0.170515	0.287295	Carna2023; Lu2021; Dong2021; Wang2022; Batabyal2023; Shigemizu2019; Zhai2024
miR-491-5p	1	11	3083	1.01222	0.0175288	2.21046	1.14558	Carna2023; Lu2021; Dong2021; Keller2016b; Wang2022; Fitz2021; Batabyal2023; Denk2018; Shigemizu2019; Wen2024; Zhai2024
miR-492	-1	7	2806	0.968051	-0.0468448	0.0412454	1.49103	Carna2023; Lu2021; Dong2021; Wang2022; Batabyal2023; Shigemizu2019; Zhai2024
miR-493-3p	1	11	3068	1.01304	0.0186906	0.282533	1.87189	Carna2023; Lu2021; Dong2021; Wang2022; Fitz2021; Lugli2015; Batabyal2023; Shigemizu2019; Wen2024; Zhai2024; Palade2024
miR-493-5p	-1	11	3068	0.973352	-0.0389662	0.0563439	2.33971	Carna2023; Lu2021; Dong2021; Wang2022; Fitz2021; Lugli2015; Batabyal2023; Shigemizu2019; Wen2024; Zhai2024; Palade2024
miR-494-3p	-1	11	3068	0.870762	-0.199649	3.02606	1.29061	Carna2023; Lu2021; Dong2021; Wang2022; Fitz2021; Lugli2015; Batabyal2023; Shigemizu2019; Wen2024; Zhai2024; Palade2024
miR-494-5p	1	7	2806	1.1407	0.189923	3.14976	0.0480577	Carna2023; Lu2021; Dong2021; Wang2022; Batabyal2023; Shigemizu2019; Zhai2024
miR-495-3p	-1	10	2998	0.936551	-0.09457	0.150864	1.685	Carna2023; Lu2021; Dong2021; Wang2022; Fitz2021; Batabyal2023; Shigemizu2019; Wen2024; Zhai2024; Palade2024
miR-495-5p	-1	7	2806	0.975792	-0.035354	0.148036	0.0845317	Carna2023; Lu2021; Dong2021; Wang2022; Batabyal2023; Shigemizu2019; Zhai2024
miR-496	-1	9	2925	0.932537	-0.100768	0.211707	0.736871	Carna2023; Lu2021; Dong2021; Wang2022; Lugli2015; Batabyal2023; Shigemizu2019; Wen2024; Zhai2024
miR-497-3p	-1	7	2806	0.957246	-0.0630377	0.189646	0.776069	Carna2023; Lu2021; Dong2021; Wang2022; Batabyal2023; Shigemizu2019; Zhai2024
miR-497-5p	-1	11	2997	0.99335	-0.00962619	0.000146404	0.303384	Carna2023; Lu2021; Dong2021; Wang2022; Fitz2021; Lugli2015; Visconte2023; Batabyal2023; Shigemizu2019; Wen2024; Zhai2024
miR-498	-1	4	2669	0.993679	-0.00914852	0.0369147	0.853172	Carna2023; Lu2021; Batabyal2023; Shigemizu2019
miR-498-3p	1	3	137	1.12119	0.165028	0.000989728	0.301025	Dong2021; Wang2022; Zhai2024
miR-498-5p	1	4	186	1.45729	0.543293	4.09807e-05	1.88236	Dong2021; Wang2022; Wen2024; Zhai2024
miR-4999-3p	-1	7	2806	0.986835	-0.0191189	0.0337442	0.633212	Carna2023; Lu2021; Dong2021; Wang2022; Batabyal2023; Shigemizu2019; Zhai2024
miR-4999-5p	-1	7	2806	0.928435	-0.107127	0.131956	2.25033	Carna2023; Lu2021; Dong2021; Wang2022; Batabyal2023; Shigemizu2019; Zhai2024
miR-499a-3p	-1	5	2681	0.927661	-0.108331	0.451207	1.3333	Carna2023; Lu2021; Batabyal2023; Shigemizu2019; Zhai2024
miR-499a-5p	-1	6	2730	0.962798	-0.0546944	0.294294	0.911917	Carna2023; Lu2021; Batabyal2023; Shigemizu2019; Wen2024; Zhai2024
miR-499b-3p	-1	7	2806	0.965635	-0.05045	0.0594551	0.706377	Carna2023; Lu2021; Dong2021; Wang2022; Batabyal2023; Shigemizu2019; Zhai2024
miR-499b-5p	-1	5	2681	0.942	-0.0862006	0.299219	2.46406	Carna2023; Lu2021; Batabyal2023; Shigemizu2019; Zhai2024
miR-5000-3p	-1	8	2882	0.947752	-0.0774186	0.23858	0.773414	Carna2023; Lu2021; Dong2021; Keller2016a; Wang2022; Batabyal2023; Shigemizu2019; Zhai2024
miR-5000-5p	-1	5	2681	0.957265	-0.0630095	0.220983	0.934512	Carna2023; Lu2021; Batabyal2023; Shigemizu2019; Zhai2024
miR-5001-3p	1	13	3235	1.18795	0.248469	9.23624	1.77717	Carna2023; Lu2021; Dong2021; Keller2016a; Keller2016b; Wang2022; Wu2020b; Lugli2015; Batabyal2023; Leidinger2013; Shigemizu2019; Wen2024; Zhai2024
miR-5001-5p	-1	7	2806	0.949749	-0.0743822	0.267608	2.71129	Carna2023; Lu2021; Dong2021; Wang2022; Batabyal2023; Shigemizu2019; Zhai2024
miR-5002-3p	1	7	2806	1.31521	0.395292	16.0486	1.99904	Carna2023; Lu2021; Dong2021; Wang2022; Batabyal2023; Shigemizu2019; Zhai2024
miR-5002-5p	-1	5	2681	0.950382	-0.0734211	0.248034	0.389601	Carna2023; Lu2021; Batabyal2023; Shigemizu2019; Zhai2024
miR-5003-3p	1	7	2806	1.03975	0.056239	0.261758	1.57346	Carna2023; Lu2021; Dong2021; Wang2022; Batabyal2023; Shigemizu2019; Zhai2024
miR-5003-5p	-1	5	2681	0.965931	-0.0500078	0.148014	0.908346	Carna2023; Lu2021; Batabyal2023; Shigemizu2019; Zhai2024
miR-5004-3p	1	7	2806	1.11747	0.160235	0.573847	0.782519	Carna2023; Lu2021; Dong2021; Wang2022; Batabyal2023; Shigemizu2019; Zhai2024
miR-5004-5p	1	7	2806	1.12834	0.174198	0.221763	0.987755	Carna2023; Lu2021; Dong2021; Wang2022; Batabyal2023; Shigemizu2019; Zhai2024
miR-5006-3p	1	11	3415	1.14855	0.199809	3.42482	2.53728	Carna2023; Lu2021; Dong2021; Keller2016a; Keller2016b; Wang2022; Wu2020b; Batabyal2023; Ludwig2019; Shigemizu2019; Zhai2024
miR-5006-5p	1	7	2806	1.06276	0.0878176	1.66291	1.42742	Carna2023; Lu2021; Dong2021; Wang2022; Batabyal2023; Shigemizu2019; Zhai2024
miR-5007-3p	-1	5	2681	0.937795	-0.0926551	0.333298	0.0849642	Carna2023; Lu2021; Batabyal2023; Shigemizu2019; Zhai2024
miR-5007-5p	-1	4	2669	0.974908	-0.0366623	0.0853036	0.236917	Carna2023; Lu2021; Batabyal2023; Shigemizu2019
miR-5008-3p	1	7	2806	1.005	0.00720073	0.342967	2.00252	Carna2023; Lu2021; Dong2021; Wang2022; Batabyal2023; Shigemizu2019; Zhai2024
miR-5008-5p	-1	4	2669	0.92463	-0.113052	3.31654	1.02725	Carna2023; Lu2021; Batabyal2023; Shigemizu2019
miR-5009-3p	1	5	2681	1.0042	0.00604645	0.000294997	0.813603	Carna2023; Lu2021; Batabyal2023; Shigemizu2019; Zhai2024
miR-5009-5p	-1	7	2806	0.979247	-0.0302558	0.0782952	0.928515	Carna2023; Lu2021; Dong2021; Wang2022; Batabyal2023; Shigemizu2019; Zhai2024
miR-500a-3p	-1	14	3308	0.99871	-0.00186261	0.00869906	0.654699	Carna2023; Lu2021; Dong2021; Keller2016a; Keller2016b; Wang2022; Fitz2021; Lugli2015; Batabyal2023; Leidinger2013; Shigemizu2019; Wen2024; Zhai2024; Palade2024
miR-500a-5p	-1	11	3095	0.955129	-0.066232	0.107122	0.207536	Carna2023; Lu2021; Dong2021; Keller2016a; Keller2016b; Wang2022; Batabyal2023; Leidinger2013; Shigemizu2019; Wen2024; Zhai2024
miR-500b-3p	1	7	2806	1.14001	0.189051	2.29713	1.37262	Carna2023; Lu2021; Dong2021; Wang2022; Batabyal2023; Shigemizu2019; Zhai2024
miR-500b-5p	-1	9	2986	0.919738	-0.120706	0.186647	1.34891	Carna2023; Lu2021; Dong2021; Keller2016a; Keller2016b; Wang2022; Batabyal2023; Shigemizu2019; Zhai2024
miR-5010-3p	1	14	3594	1.09499	0.130918	17.0402	1.87801	Carna2023; Lu2021; Dong2021; Keller2016a; Keller2016b; Wang2022; Wu2020b; Lugli2015; Batabyal2023; Leidinger2013; Ludwig2019; Shigemizu2019; Wen2024; Zhai2024
miR-5010-5p	1	14	3275	1.08935	0.123473	1.93378	0.839141	Carna2023; Lu2021; Dong2021; Keller2016a; Keller2016b; Wang2022; Fitz2021; Wu2020a; Lugli2015; Batabyal2023; Leidinger2013; Shigemizu2019; Wen2024; Zhai2024
miR-5011-3p	1	4	2669	1.05179	0.0728487	0.176443	3.46742	Carna2023; Lu2021; Batabyal2023; Shigemizu2019
miR-5011-5p	-1	4	2669	0.94439	-0.0825447	0.278582	0.495504	Carna2023; Lu2021; Batabyal2023; Shigemizu2019
miR-501-3p	-1	13	3204	0.993652	-0.00918746	0.342784	1.32106	Carna2023; Lu2021; Dong2021; Keller2016a; Keller2016b; Wang2022; Fitz2021; Lugli2015; Batabyal2023; Leidinger2013; Shigemizu2019; Wen2024; Zhai2024
miR-501-5p	1	11	3095	1.00301	0.00434159	0.0341596	0.236847	Carna2023; Lu2021; Dong2021; Keller2016a; Keller2016b; Wang2022; Batabyal2023; Leidinger2013; Shigemizu2019; Wen2024; Zhai2024
miR-502-3p	1	14	3258	1.00468	0.00672912	0.0421393	0.815236	Carna2023; Lu2021; Dong2021; Keller2016a; Keller2016b; Wang2022; Fitz2021; Wu2020b; Lugli2015; Visconte2023; Batabyal2023; Leidinger2013; Shigemizu2019; Zhai2024
miR-502-5p	-1	7	2806	0.997334	-0.0038517	0.0452901	0.734462	Carna2023; Lu2021; Dong2021; Wang2022; Batabyal2023; Shigemizu2019; Zhai2024
miR-503-3p	1	7	2806	1.18017	0.238997	11.1467	1.32954	Carna2023; Lu2021; Dong2021; Wang2022; Batabyal2023; Shigemizu2019; Zhai2024
miR-503-5p	-1	11	3074	0.967968	-0.0469694	0.291085	0.733556	Carna2023; Lu2021; Dong2021; Keller2016a; Keller2016b; Wang2022; Fitz2021; Batabyal2023; Shigemizu2019; Wen2024; Zhai2024
miR-5047	-1	6	2794	0.931599	-0.102219	0.200962	1.53892	Carna2023; Lu2021; Dong2021; Wang2022; Batabyal2023; Shigemizu2019
miR-504-3p	1	8	2855	1.1546	0.207389	6.34349	0.164691	Carna2023; Lu2021; Dong2021; Wang2022; Batabyal2023; Shigemizu2019; Wen2024; Zhai2024
miR-504-5p	-1	9	2959	0.98532	-0.0213363	0.341551	2.12756	Carna2023; Lu2021; Dong2021; Keller2016b; Wang2022; Batabyal2023; Shigemizu2019; Wen2024; Zhai2024
miR-505-3p	-1	14	3308	0.928338	-0.107278	0.532167	0.823412	Carna2023; Lu2021; Dong2021; Keller2016a; Keller2016b; Wang2022; Fitz2021; Lugli2015; Batabyal2023; Leidinger2013; Shigemizu2019; Wen2024; Zhai2024; Palade2024
miR-505-5p	1	11	3074	1.09498	0.130908	1.0817	0.321321	Carna2023; Lu2021; Dong2021; Keller2016a; Keller2016b; Wang2022; Fitz2021; Batabyal2023; Shigemizu2019; Wen2024; Zhai2024
miR-506-3p	1	7	2806	1.07947	0.110327	2.00705	0.859844	Carna2023; Lu2021; Dong2021; Wang2022; Batabyal2023; Shigemizu2019; Zhai2024
miR-506-5p	-1	7	2806	0.938609	-0.0914041	0.299267	0.880003	Carna2023; Lu2021; Dong2021; Wang2022; Batabyal2023; Shigemizu2019; Zhai2024
miR-507	-1	5	2681	0.925012	-0.112457	0.476932	1.00703	Carna2023; Lu2021; Batabyal2023; Shigemizu2019; Zhai2024
miR-5087	1	7	2806	1.06308	0.0882539	0.0976874	2.00405	Carna2023; Lu2021; Dong2021; Wang2022; Batabyal2023; Shigemizu2019; Zhai2024
miR-5088-3p	1	7	2806	1.15757	0.211096	11.2213	0.466174	Carna2023; Lu2021; Dong2021; Wang2022; Batabyal2023; Shigemizu2019; Zhai2024
miR-5088-5p	1	5	2681	1.06978	0.0973125	2.75286	0.950505	Carna2023; Lu2021; Batabyal2023; Shigemizu2019; Zhai2024
miR-5089-3p	1	7	2806	1.00116	0.00166567	0.129136	1.57004	Carna2023; Lu2021; Dong2021; Wang2022; Batabyal2023; Shigemizu2019; Zhai2024
miR-5089-5p	1	7	2806	1.06448	0.0901423	0.198299	1.79879	Carna2023; Lu2021; Dong2021; Wang2022; Batabyal2023; Shigemizu2019; Zhai2024
miR-508-3p	-1	8	2855	0.955527	-0.0656322	0.00936975	0.760162	Carna2023; Lu2021; Dong2021; Wang2022; Batabyal2023; Shigemizu2019; Wen2024; Zhai2024
miR-508-5p	1	5	2681	1.0545	0.0765539	0.353993	0.435169	Carna2023; Lu2021; Batabyal2023; Shigemizu2019; Zhai2024
miR-5090	-1	7	2806	0.980044	-0.0290812	2.39495	0.256355	Carna2023; Lu2021; Dong2021; Wang2022; Batabyal2023; Shigemizu2019; Zhai2024
miR-5091	-1	7	2806	0.978509	-0.0313425	0.0788066	1.61886	Carna2023; Lu2021; Dong2021; Wang2022; Batabyal2023; Shigemizu2019; Zhai2024
miR-5092	-1	5	2681	0.971961	-0.0410299	0.102341	0.829407	Carna2023; Lu2021; Batabyal2023; Shigemizu2019; Zhai2024
miR-5093	1	5	2681	1.10232	0.140547	1.34308	0.570969	Carna2023; Lu2021; Batabyal2023; Shigemizu2019; Zhai2024
miR-5094	-1	9	2942	0.95462	-0.0670017	0.024292	1.363	Carna2023; Lu2021; Dong2021; Keller2016a; Wang2022; Batabyal2023; Leidinger2013; Shigemizu2019; Zhai2024
miR-5095	1	5	2693	1.1093	0.149644	2.90634	0.378396	Carna2023; Lu2021; Kumar2017; Batabyal2023; Shigemizu2019
miR-5096	1	4	2669	1.16341	0.218354	3.90867	5.51385	Carna2023; Lu2021; Batabyal2023; Shigemizu2019
miR-509-3-5p	-1	7	2806	0.943884	-0.0833192	0.197852	1.88632	Carna2023; Lu2021; Dong2021; Wang2022; Batabyal2023; Shigemizu2019; Zhai2024
miR-509-3p	-1	8	2855	0.976116	-0.0348754	0.118901	0.0369564	Carna2023; Lu2021; Dong2021; Wang2022; Batabyal2023; Shigemizu2019; Wen2024; Zhai2024
miR-509-5p	-1	5	2681	0.984659	-0.0223033	0.0271425	0.974994	Carna2023; Lu2021; Batabyal2023; Shigemizu2019; Zhai2024
miR-5100	1	9	498	1.16838	0.224504	0.0032758	1.88884	Carna2023; Dong2021; Keller2016a; Keller2016b; Wang2022; Lugli2015; Batabyal2023; Leidinger2013; Zhai2024
miR-510-3p	-1	5	2681	0.94789	-0.0772087	0.238419	1.0183	Carna2023; Lu2021; Batabyal2023; Shigemizu2019; Zhai2024
miR-510-5p	-1	7	2806	0.956257	-0.0645303	0.0276524	1.55193	Carna2023; Lu2021; Dong2021; Wang2022; Batabyal2023; Shigemizu2019; Zhai2024
miR-511-3p	-1	7	2806	0.959057	-0.0603111	0.368947	2.58508	Carna2023; Lu2021; Dong2021; Wang2022; Batabyal2023; Shigemizu2019; Zhai2024
miR-511-5p	1	9	2925	1.12142	0.165325	1.83607	1.03979	Carna2023; Lu2021; Dong2021; Wang2022; Lugli2015; Batabyal2023; Shigemizu2019; Wen2024; Zhai2024
miR-512-3p	1	7	2806	1.0847	0.117302	1.20716	2.0173	Carna2023; Lu2021; Dong2021; Wang2022; Batabyal2023; Shigemizu2019; Zhai2024
miR-512-5p	1	7	2806	1.03928	0.0555904	0.00172249	0.640093	Carna2023; Lu2021; Dong2021; Wang2022; Batabyal2023; Shigemizu2019; Zhai2024
miR-513a-3p	-1	7	2806	0.965329	-0.0509076	0.220051	0.170613	Carna2023; Lu2021; Dong2021; Wang2022; Batabyal2023; Shigemizu2019; Zhai2024
miR-513a-5p	1	7	2806	1.03175	0.0450921	0.48982	1.17187	Carna2023; Lu2021; Dong2021; Wang2022; Batabyal2023; Shigemizu2019; Zhai2024
miR-513b-3p	-1	4	2669	0.993462	-0.00946344	0.00754605	0.832461	Carna2023; Lu2021; Batabyal2023; Shigemizu2019
miR-513b-5p	1	6	2730	1.00353	0.00508439	0.00108627	0.466785	Carna2023; Lu2021; Batabyal2023; Shigemizu2019; Wen2024; Zhai2024
miR-513c-3p	-1	7	2806	0.955123	-0.0662413	0.240337	0.109349	Carna2023; Lu2021; Dong2021; Wang2022; Batabyal2023; Shigemizu2019; Zhai2024
miR-513c-5p	1	8	2855	1.08521	0.117977	0.0337639	0.950433	Carna2023; Lu2021; Dong2021; Wang2022; Batabyal2023; Shigemizu2019; Wen2024; Zhai2024
miR-514a-3p	-1	7	2806	0.958259	-0.0615127	0.173874	0.495108	Carna2023; Lu2021; Dong2021; Wang2022; Batabyal2023; Shigemizu2019; Zhai2024
miR-514a-5p	1	7	2806	1.03898	0.0551621	0.121509	1.49034	Carna2023; Lu2021; Dong2021; Wang2022; Batabyal2023; Shigemizu2019; Zhai2024
miR-514b-3p	1	7	2806	1.01688	0.0241554	0.156439	1.76489	Carna2023; Lu2021; Dong2021; Wang2022; Batabyal2023; Shigemizu2019; Zhai2024
miR-514b-5p	1	7	2806	1.17143	0.228273	5.68433	2.25618	Carna2023; Lu2021; Dong2021; Wang2022; Batabyal2023; Shigemizu2019; Zhai2024
miR-515-3p	1	5	2681	1.01303	0.0186797	0.0238632	0.375341	Carna2023; Lu2021; Batabyal2023; Shigemizu2019; Zhai2024
miR-515-5p	-1	7	2806	0.852135	-0.230846	1.52554	1.5931	Carna2023; Lu2021; Dong2021; Wang2022; Batabyal2023; Shigemizu2019; Zhai2024
miR-516a-3p	-1	5	209	0.832824	-0.263916	0.0026566	0.0279857	Carna2023; Dong2021; Wang2022; Visconte2023; Batabyal2023
miR-516a-5p	-1	7	2806	0.804335	-0.314132	7.66952	0.868922	Carna2023; Lu2021; Dong2021; Wang2022; Batabyal2023; Shigemizu2019; Zhai2024
miR-516b-3p	-1	5	1485	0.942189	-0.0859114	0.0285898	1.48162	Carna2023; Dong2021; Wang2022; Batabyal2023; Shigemizu2019
miR-516b-5p	-1	8	2855	0.977492	-0.0328439	0.109839	0.818525	Carna2023; Lu2021; Dong2021; Wang2022; Batabyal2023; Shigemizu2019; Wen2024; Zhai2024
miR-517-5p	-1	8	2839	0.944443	-0.0824649	0.0394527	1.40925	Carna2023; Lu2021; Dong2021; Wang2022; Visconte2023; Batabyal2023; Shigemizu2019; Zhai2024
miR-517a-3p	1	7	1546	1.03545	0.0502603	0.32547	0.0749634	Carna2023; Dong2021; Wang2022; Batabyal2023; Shigemizu2019; Wen2024; Zhai2024
miR-517b-3p	-1	5	188	0.710583	-0.492926	0.000388325	1.72013	Carna2023; Dong2021; Wang2022; Batabyal2023; Zhai2024
miR-517c-3p	-1	7	2806	0.949589	-0.0746243	0.155083	1.34978	Carna2023; Lu2021; Dong2021; Wang2022; Batabyal2023; Shigemizu2019; Zhai2024
miR-5186	-1	7	2806	0.893139	-0.163043	0.395612	1.78928	Carna2023; Lu2021; Dong2021; Wang2022; Batabyal2023; Shigemizu2019; Zhai2024
miR-5187-3p	-1	7	2806	0.980512	-0.0283924	0.161308	1.4285	Carna2023; Lu2021; Dong2021; Wang2022; Batabyal2023; Shigemizu2019; Zhai2024
miR-5187-5p	1	9	2894	1.05335	0.0749878	1.53788	1.10705	Carna2023; Lu2021; Dong2021; Wang2022; Fitz2021; Batabyal2023; Shigemizu2019; Wen2024; Zhai2024
miR-5188	-1	7	2806	0.947577	-0.0776857	0.0605676	0.685076	Carna2023; Lu2021; Dong2021; Wang2022; Batabyal2023; Shigemizu2019; Zhai2024
miR-5189-3p	1	11	3105	1.27095	0.34591	18.1126	1.39433	Carna2023; Lu2021; Dong2021; Keller2016a; Keller2016b; Wang2022; Lugli2015; Batabyal2023; Shigemizu2019; Wen2024; Zhai2024
miR-5189-5p	1	11	3074	1.11959	0.162973	2.04612	1.37239	Carna2023; Lu2021; Dong2021; Keller2016a; Keller2016b; Wang2022; Fitz2021; Batabyal2023; Shigemizu2019; Wen2024; Zhai2024
miR-518a-3p	-1	7	2806	0.924087	-0.113899	0.131948	1.70828	Carna2023; Lu2021; Dong2021; Wang2022; Batabyal2023; Shigemizu2019; Zhai2024
miR-518a-5p	-1	5	188	0.839714	-0.252029	5.01273e-05	0.147439	Carna2023; Dong2021; Wang2022; Batabyal2023; Zhai2024
miR-518b	1	7	2806	1.03722	0.05272	1.81834	1.47189	Carna2023; Lu2021; Dong2021; Wang2022; Batabyal2023; Shigemizu2019; Zhai2024
miR-518c-3p	-1	7	2806	0.901988	-0.14882	0.561946	1.48918	Carna2023; Lu2021; Dong2021; Wang2022; Batabyal2023; Shigemizu2019; Zhai2024
miR-518c-5p	1	8	2839	1.22437	0.292043	8.35334	0.58697	Carna2023; Lu2021; Dong2021; Wang2022; Visconte2023; Batabyal2023; Shigemizu2019; Zhai2024
miR-518d-3p	-1	8	2839	0.930002	-0.104695	1.77393	1.32532	Carna2023; Lu2021; Dong2021; Wang2022; Visconte2023; Batabyal2023; Shigemizu2019; Zhai2024
miR-518d-5p	-1	6	237	0.75435	-0.406695	3.23367e-05	1.65702	Carna2023; Dong2021; Wang2022; Batabyal2023; Wen2024; Zhai2024
miR-518e-3p	-1	7	2806	0.837867	-0.255207	0.440739	1.68867	Carna2023; Lu2021; Dong2021; Wang2022; Batabyal2023; Shigemizu2019; Zhai2024
miR-518e-5p	1	6	221	1.04383	0.0618874	0.000160578	0.750632	Carna2023; Dong2021; Wang2022; Visconte2023; Batabyal2023; Zhai2024
miR-518f-3p	-1	7	2806	0.881956	-0.181221	0.546001	1.44807	Carna2023; Lu2021; Dong2021; Wang2022; Batabyal2023; Shigemizu2019; Zhai2024
miR-518f-5p	-1	8	2839	0.948398	-0.0764356	0.183519	0.651423	Carna2023; Lu2021; Dong2021; Wang2022; Visconte2023; Batabyal2023; Shigemizu2019; Zhai2024
miR-5190	1	7	2806	1.10698	0.146632	2.31315	1.88549	Carna2023; Lu2021; Dong2021; Wang2022; Batabyal2023; Shigemizu2019; Zhai2024
miR-5191	-1	5	2681	0.957208	-0.0630956	0.21082	0.902611	Carna2023; Lu2021; Batabyal2023; Shigemizu2019; Zhai2024
miR-5192	1	7	2806	1.10355	0.142148	0.00629495	1.41567	Carna2023; Lu2021; Dong2021; Wang2022; Batabyal2023; Shigemizu2019; Zhai2024
miR-5193	1	8	2910	1.22363	0.291168	14.0312	0.589731	Carna2023; Lu2021; Dong2021; Keller2016b; Wang2022; Batabyal2023; Shigemizu2019; Zhai2024
miR-5194	1	5	2681	1.10214	0.14031	0.948021	0.690588	Carna2023; Lu2021; Batabyal2023; Shigemizu2019; Zhai2024
miR-5195-3p	1	7	2806	1.03473	0.049257	5.72489	1.41846	Carna2023; Lu2021; Dong2021; Wang2022; Batabyal2023; Shigemizu2019; Zhai2024
miR-5195-5p	1	7	2806	1.14827	0.19946	2.48266	8.03758	Carna2023; Lu2021; Dong2021; Wang2022; Batabyal2023; Shigemizu2019; Zhai2024
miR-5196-3p	1	7	2806	1.122	0.166069	19.094	0.425524	Carna2023; Lu2021; Dong2021; Wang2022; Batabyal2023; Shigemizu2019; Zhai2024
miR-5196-5p	1	5	2681	1.0128	0.01835	0.228101	0.136604	Carna2023; Lu2021; Batabyal2023; Shigemizu2019; Zhai2024
miR-5197-3p	-1	5	2681	0.948557	-0.0761929	0.225003	0.989453	Carna2023; Lu2021; Batabyal2023; Shigemizu2019; Zhai2024
miR-5197-5p	-1	6	2794	0.97321	-0.0391769	0.0575382	1.6222	Carna2023; Lu2021; Dong2021; Wang2022; Batabyal2023; Shigemizu2019
miR-519a-3p	-1	7	2806	0.922084	-0.117029	0.255047	2.40151	Carna2023; Lu2021; Dong2021; Wang2022; Batabyal2023; Shigemizu2019; Zhai2024
miR-519a-5p	-1	5	188	0.897221	-0.156465	0.00031716	1.33316	Carna2023; Dong2021; Wang2022; Batabyal2023; Zhai2024
miR-519b-3p	-1	8	2839	0.980017	-0.0291212	0.000236281	2.21335	Carna2023; Lu2021; Dong2021; Wang2022; Visconte2023; Batabyal2023; Shigemizu2019; Zhai2024
miR-519b-5p	-1	5	188	0.969978	-0.0439762	0.00031716	0.679634	Carna2023; Dong2021; Wang2022; Batabyal2023; Zhai2024
miR-519c-3p	-1	5	2681	0.950459	-0.0733038	0.243375	1.11062	Carna2023; Lu2021; Batabyal2023; Shigemizu2019; Zhai2024
miR-519c-5p	-1	6	1497	0.857795	-0.221294	1.67048	1.30109	Carna2023; Dong2021; Wang2022; Batabyal2023; Shigemizu2019; Zhai2024
miR-519d-3p	1	7	2806	1.15336	0.205845	7.04959	3.27785	Carna2023; Lu2021; Dong2021; Wang2022; Batabyal2023; Shigemizu2019; Zhai2024
miR-519d-5p	-1	7	2806	0.881783	-0.181504	2.11814	1.03136	Carna2023; Lu2021; Dong2021; Wang2022; Batabyal2023; Shigemizu2019; Zhai2024
miR-519e-3p	1	5	2681	1.03943	0.0557936	0.169695	1.08257	Carna2023; Lu2021; Batabyal2023; Shigemizu2019; Zhai2024
miR-519e-5p	1	6	2714	1.0923	0.127367	0.979947	0.0813037	Carna2023; Lu2021; Visconte2023; Batabyal2023; Shigemizu2019; Zhai2024
miR-520a-3p	-1	7	2806	0.971116	-0.0422847	0.0687822	1.47622	Carna2023; Lu2021; Dong2021; Wang2022; Batabyal2023; Shigemizu2019; Zhai2024
miR-520a-5p	-1	7	2806	0.948444	-0.0763662	0.465008	1.18159	Carna2023; Lu2021; Dong2021; Wang2022; Batabyal2023; Shigemizu2019; Zhai2024
miR-520b	1	5	2702	1.05851	0.0820405	0.220708	0.93191	Carna2023; Lu2021; Visconte2023; Batabyal2023; Shigemizu2019
miR-520b-3p	-1	3	137	0.748201	-0.418503	0.00082107	2.12719	Dong2021; Wang2022; Zhai2024
miR-520c-3p	1	8	2839	1.04153	0.0587112	0.170221	0.400119	Carna2023; Lu2021; Dong2021; Wang2022; Visconte2023; Batabyal2023; Shigemizu2019; Zhai2024
miR-520c-5p	1	5	188	1.00231	0.00332544	1.6551e-05	0.300411	Carna2023; Dong2021; Wang2022; Batabyal2023; Zhai2024
miR-520d-3p	-1	8	2839	0.980113	-0.0289797	0.0414498	0.382443	Carna2023; Lu2021; Dong2021; Wang2022; Visconte2023; Batabyal2023; Shigemizu2019; Zhai2024
miR-520d-5p	-1	5	2681	0.960332	-0.0583944	0.156769	2.18087	Carna2023; Lu2021; Batabyal2023; Shigemizu2019; Zhai2024
miR-520e	1	4	2669	1.05095	0.071698	0.186058	28.7413	Carna2023; Lu2021; Batabyal2023; Shigemizu2019
miR-520e-3p	-1	3	137	0.720968	-0.471993	0.00585616	8.95243	Dong2021; Wang2022; Zhai2024
miR-520e-5p	-1	3	137	0.167357	-2.579	0.00082107	2.41856	Dong2021; Wang2022; Zhai2024
miR-520f-3p	-1	7	2806	0.90595	-0.142496	0.189785	1.50868	Carna2023; Lu2021; Dong2021; Wang2022; Batabyal2023; Shigemizu2019; Zhai2024
miR-520f-5p	-1	7	2806	0.741723	-0.431048	7.39687	2.10684	Carna2023; Lu2021; Dong2021; Wang2022; Batabyal2023; Shigemizu2019; Zhai2024
miR-520g-3p	1	7	2806	1.01715	0.0245317	0.0697696	0.167782	Carna2023; Lu2021; Dong2021; Wang2022; Batabyal2023; Shigemizu2019; Zhai2024
miR-520g-5p	-1	7	2806	0.968127	-0.046732	0.254629	1.54338	Carna2023; Lu2021; Dong2021; Wang2022; Batabyal2023; Shigemizu2019; Zhai2024
miR-520h	-1	8	2839	0.899536	-0.152747	0.34287	1.45086	Carna2023; Lu2021; Dong2021; Wang2022; Visconte2023; Batabyal2023; Shigemizu2019; Zhai2024
miR-521	-1	7	2806	0.880373	-0.183813	0.000361528	1.47661	Carna2023; Lu2021; Dong2021; Wang2022; Batabyal2023; Shigemizu2019; Zhai2024
miR-522-3p	-1	7	2806	0.962297	-0.0554452	0.0278712	1.48764	Carna2023; Lu2021; Dong2021; Wang2022; Batabyal2023; Shigemizu2019; Zhai2024
miR-522-5p	-1	5	188	0.969978	-0.0439762	0.00031716	0.679634	Carna2023; Dong2021; Wang2022; Batabyal2023; Zhai2024
miR-523-3p	-1	7	2806	0.891588	-0.165552	0.852249	2.03416	Carna2023; Lu2021; Dong2021; Wang2022; Batabyal2023; Shigemizu2019; Zhai2024
miR-523-5p	-1	5	188	0.969978	-0.0439762	0.00031716	0.679634	Carna2023; Dong2021; Wang2022; Batabyal2023; Zhai2024
miR-524-3p	-1	6	2714	0.918239	-0.123058	0.620362	0.136838	Carna2023; Lu2021; Visconte2023; Batabyal2023; Shigemizu2019; Zhai2024
miR-524-5p	-1	7	2806	0.974466	-0.0373159	0.199197	2.32263	Carna2023; Lu2021; Dong2021; Wang2022; Batabyal2023; Shigemizu2019; Zhai2024
miR-525-3p	-1	5	2681	0.967805	-0.0472113	0.0963033	1.03663	Carna2023; Lu2021; Batabyal2023; Shigemizu2019; Zhai2024
miR-525-5p	-1	7	2806	0.993804	-0.00896709	0.254948	1.23593	Carna2023; Lu2021; Dong2021; Wang2022; Batabyal2023; Shigemizu2019; Zhai2024
miR-526a	1	3	1360	1.13334	0.180584	1.00549	1.91041	Carna2023; Batabyal2023; Shigemizu2019
miR-526a-5p	-1	3	137	0.342454	-1.54602	0.0223338	2.26835	Dong2021; Wang2022; Zhai2024
miR-526b-3p	-1	7	2806	0.994006	-0.00867289	0.00589056	1.16424	Carna2023; Lu2021; Dong2021; Wang2022; Batabyal2023; Shigemizu2019; Zhai2024
miR-526b-5p	1	7	2806	1.014	0.0200512	0.0490728	0.837043	Carna2023; Lu2021; Dong2021; Wang2022; Batabyal2023; Shigemizu2019; Zhai2024
miR-527	-1	4	1372	0.913805	-0.130042	0.737645	0.825462	Carna2023; Batabyal2023; Shigemizu2019; Zhai2024
miR-532-3p	1	15	3341	1.20353	0.267277	11.0349	2.45572	Carna2023; Lu2021; Dong2021; Keller2016a; Keller2016b; Wang2022; Fitz2021; Lugli2015; Visconte2023; Batabyal2023; Leidinger2013; Shigemizu2019; Wen2024; Zhai2024; Palade2024
miR-532-5p	1	19	3880	1.01181	0.0169404	13.5633	0.381124	Carna2023; Lu2021; Chao2020; Dong2021; Keller2016a; Keller2016b; Wang2022; Fitz2021; Wu2020b; Lugli2015; Visconte2023; Batabyal2023; Leidinger2013; Ludwig2019; Denk2018; Shigemizu2019; Wen2024; Zhai2024; Palade2024
miR-539-3p	-1	9	2925	0.986972	-0.0189186	0.15891	0.658893	Carna2023; Lu2021; Dong2021; Wang2022; Lugli2015; Batabyal2023; Shigemizu2019; Wen2024; Zhai2024
miR-539-5p	-1	8	2855	0.950005	-0.0739935	0.11887	0.357719	Carna2023; Lu2021; Dong2021; Wang2022; Batabyal2023; Shigemizu2019; Wen2024; Zhai2024
miR-541-3p	-1	7	2806	0.989606	-0.0150739	0.00363936	1.98566	Carna2023; Lu2021; Dong2021; Wang2022; Batabyal2023; Shigemizu2019; Zhai2024
miR-541-5p	-1	8	2839	0.945316	-0.0811318	0.0352303	0.738695	Carna2023; Lu2021; Dong2021; Wang2022; Visconte2023; Batabyal2023; Shigemizu2019; Zhai2024
miR-542-3p	-1	11	3035	0.961349	-0.056868	0.321319	0.332566	Carna2023; Lu2021; Dong2021; Wang2022; Fitz2021; Wu2020a; Lugli2015; Batabyal2023; Shigemizu2019; Wen2024; Zhai2024
miR-542-5p	1	8	2845	1.06632	0.0926351	0.107548	1.81131	Carna2023; Lu2021; Dong2021; Wang2022; Fitz2021; Batabyal2023; Shigemizu2019; Zhai2024
miR-543	-1	13	3242	0.968189	-0.0466395	0.152788	0.350773	Carna2023; Lu2021; Dong2021; Keller2016a; Keller2016b; Wang2022; Lugli2015; Visconte2023; Batabyal2023; Shigemizu2019; Wen2024; Zhai2024; Palade2024
miR-544a	-1	5	2681	0.934724	-0.0973877	0.3319	1.1657	Carna2023; Lu2021; Batabyal2023; Shigemizu2019; Zhai2024
miR-544b	1	7	2806	1.00468	0.0067332	0.217218	1.91006	Carna2023; Lu2021; Dong2021; Wang2022; Batabyal2023; Shigemizu2019; Zhai2024
miR-545-3p	-1	6	2766	0.95012	-0.0738183	1.09608	0.888376	Carna2023; Lu2021; Batabyal2023; Denk2018; Shigemizu2019; Zhai2024
miR-545-5p	-1	7	2784	0.962514	-0.055121	0.151913	0.544768	Carna2023; Lu2021; Lugli2015; Visconte2023; Batabyal2023; Shigemizu2019; Zhai2024
miR-548a-3p	1	10	2927	1.03025	0.0429945	0.24379	2.32845	Carna2023; Lu2021; Dong2021; Wang2022; Fitz2021; Visconte2023; Batabyal2023; Shigemizu2019; Wen2024; Zhai2024
miR-548a-5p	-1	4	2669	0.959601	-0.059494	0.172183	0.726916	Carna2023; Lu2021; Batabyal2023; Shigemizu2019
miR-548aa	-1	7	1557	0.903705	-0.146077	0.322007	0.714039	Carna2023; Keller2016a; Batabyal2023; Leidinger2013; Shigemizu2019; Wen2024; Zhai2024
miR-548ab	1	9	2925	1.04158	0.0587784	0.754063	1.07093	Carna2023; Lu2021; Dong2021; Wang2022; Lugli2015; Batabyal2023; Shigemizu2019; Wen2024; Zhai2024
miR-548ac	-1	8	2922	0.97557	-0.0356822	0.168399	0.263228	Carna2023; Lu2021; Dong2021; Keller2016b; Wang2022; Kumar2017; Batabyal2023; Shigemizu2019
miR-548ad-3p	-1	4	2743	0.925254	-0.112079	0.226185	2.05836	Lu2021; Dong2021; Wang2022; Shigemizu2019
miR-548ad-5p	-1	5	1495	0.922351	-0.116613	0.239273	1.75398	Dong2021; Wang2022; Shigemizu2019; Wen2024; Zhai2024
miR-548ae-3p	-1	6	2804	0.995843	-0.00601043	0.0788028	1.57139	Lu2021; Dong2021; Wang2022; Shigemizu2019; Wen2024; Zhai2024
miR-548ag	-1	5	2681	0.957631	-0.0624579	0.222443	1.05542	Carna2023; Lu2021; Batabyal2023; Shigemizu2019; Zhai2024
miR-548ah-3p	-1	12	3165	0.948649	-0.0760535	0.189701	0.234036	Carna2023; Lu2021; Dong2021; Keller2016a; Keller2016b; Wang2022; Lugli2015; Batabyal2023; Leidinger2013; Shigemizu2019; Wen2024; Zhai2024
miR-548ah-5p	-1	5	2681	0.946197	-0.0797872	0.290966	0.964708	Carna2023; Lu2021; Batabyal2023; Shigemizu2019; Zhai2024
miR-548ai	-1	4	1372	0.939318	-0.0903145	0.303012	1.24947	Carna2023; Batabyal2023; Shigemizu2019; Zhai2024
miR-548aj-3p	-1	5	2681	0.946235	-0.0797301	0.27389	0.156799	Carna2023; Lu2021; Batabyal2023; Shigemizu2019; Zhai2024
miR-548aj-5p	-1	5	199	0.446838	-1.16218	4.67838	2.48341	Carna2023; Keller2016a; Batabyal2023; Leidinger2013; Zhai2024
miR-548ak	-1	5	2681	0.942318	-0.0857143	0.242107	1.25004	Carna2023; Lu2021; Batabyal2023; Shigemizu2019; Zhai2024
miR-548al	-1	7	2806	0.940598	-0.0883496	0.131242	0.766269	Carna2023; Lu2021; Dong2021; Wang2022; Batabyal2023; Shigemizu2019; Zhai2024
miR-548am-3p	-1	8	2921	0.946147	-0.0798633	0.149211	2.35611	Carna2023; Lu2021; Keller2016a; Keller2016b; Batabyal2023; Leidinger2013; Shigemizu2019; Zhai2024
miR-548am-5p	-1	8	367	0.972852	-0.0397071	0.194307	0.238271	Carna2023; Dong2021; Wang2022; Lugli2015; Batabyal2023; Leidinger2013; Wen2024; Zhai2024
miR-548an	1	7	2806	1.04441	0.0626884	0.0560092	0.037236	Carna2023; Lu2021; Dong2021; Wang2022; Batabyal2023; Shigemizu2019; Zhai2024
miR-548ao-3p	-1	7	2806	0.955426	-0.0657839	0.00621155	0.702155	Carna2023; Lu2021; Dong2021; Wang2022; Batabyal2023; Shigemizu2019; Zhai2024
miR-548ao-5p	1	5	2681	1.02649	0.037721	0.131187	1.00426	Carna2023; Lu2021; Batabyal2023; Shigemizu2019; Zhai2024
miR-548ap-3p	-1	5	2681	0.985133	-0.0216095	0.0265589	0.692773	Carna2023; Lu2021; Batabyal2023; Shigemizu2019; Zhai2024
miR-548ap-5p	-1	6	2730	0.944759	-0.0819814	0.26752	0.125868	Carna2023; Lu2021; Batabyal2023; Shigemizu2019; Wen2024; Zhai2024
miR-548aq-3p	-1	6	2751	0.947649	-0.0775754	0.252356	0.469385	Carna2023; Lu2021; Lugli2015; Batabyal2023; Shigemizu2019; Zhai2024
miR-548aq-5p	-1	5	2681	0.953254	-0.0690673	0.229108	0.511313	Carna2023; Lu2021; Batabyal2023; Shigemizu2019; Zhai2024
miR-548ar-3p	-1	7	2806	0.987174	-0.018624	0.000819023	1.76727	Carna2023; Lu2021; Dong2021; Wang2022; Batabyal2023; Shigemizu2019; Zhai2024
miR-548ar-5p	-1	9	2942	0.889222	-0.169385	1.80061	2.85121	Carna2023; Lu2021; Dong2021; Keller2016a; Wang2022; Batabyal2023; Leidinger2013; Shigemizu2019; Zhai2024
miR-548as-3p	1	4	2669	1.01718	0.0245781	0.0230963	1.65352	Carna2023; Lu2021; Batabyal2023; Shigemizu2019
miR-548as-5p	-1	6	2730	0.981346	-0.0271657	0.0294582	1.3069	Carna2023; Lu2021; Batabyal2023; Shigemizu2019; Wen2024; Zhai2024
miR-548at-3p	-1	7	2806	0.959969	-0.05894	0.22005	1.63613	Carna2023; Lu2021; Dong2021; Wang2022; Batabyal2023; Shigemizu2019; Zhai2024
miR-548at-5p	-1	5	2739	0.985212	-0.0214933	0.594072	0.846665	Carna2023; Lu2021; Lugli2015; Batabyal2023; Shigemizu2019
miR-548au-3p	-1	6	2794	0.878147	-0.187466	0.343037	1.68017	Carna2023; Lu2021; Dong2021; Wang2022; Batabyal2023; Shigemizu2019
miR-548au-5p	-1	7	2811	0.939021	-0.0907705	0.395968	0.346937	Carna2023; Lu2021; Lugli2015; Batabyal2023; Leidinger2013; Shigemizu2019; Zhai2024
miR-548av-3p	-1	10	3046	0.954858	-0.0666412	0.502369	0.923	Carna2023; Lu2021; Dong2021; Keller2016a; Keller2016b; Wang2022; Batabyal2023; Leidinger2013; Shigemizu2019; Zhai2024
miR-548av-5p	-1	10	2991	0.925612	-0.11152	1.52496	1.04863	Carna2023; Lu2021; Dong2021; Keller2016a; Wang2022; Batabyal2023; Leidinger2013; Shigemizu2019; Wen2024; Zhai2024
miR-548aw	-1	7	2806	0.870822	-0.199549	0.244032	1.81325	Carna2023; Lu2021; Dong2021; Wang2022; Batabyal2023; Shigemizu2019; Zhai2024
miR-548ax	-1	6	2751	0.936564	-0.0945512	0.335549	0.513593	Carna2023; Lu2021; Lugli2015; Batabyal2023; Shigemizu2019; Zhai2024
miR-548ay-3p	-1	10	3035	0.952928	-0.0695614	0.208474	0.0859717	Carna2023; Lu2021; Dong2021; Keller2016a; Keller2016b; Wang2022; Batabyal2023; Shigemizu2019; Wen2024; Zhai2024
miR-548ay-5p	-1	6	2751	0.945577	-0.0807328	0.25615	0.00514251	Carna2023; Lu2021; Lugli2015; Batabyal2023; Shigemizu2019; Zhai2024
miR-548az-3p	-1	5	2681	0.910876	-0.134674	1.11571	1.22125	Carna2023; Lu2021; Batabyal2023; Shigemizu2019; Zhai2024
miR-548az-5p	-1	6	2751	0.965251	-0.0510236	0.283372	0.246704	Carna2023; Lu2021; Lugli2015; Batabyal2023; Shigemizu2019; Zhai2024
miR-548b-3p	-1	5	2681	0.938021	-0.0923081	0.289367	1.39495	Carna2023; Lu2021; Batabyal2023; Shigemizu2019; Zhai2024
miR-548b-5p	-1	5	2681	0.947594	-0.0776593	0.269993	0.564202	Carna2023; Lu2021; Batabyal2023; Shigemizu2019; Zhai2024
miR-548ba	-1	5	2681	0.957521	-0.0626242	0.180813	2.0366	Carna2023; Lu2021; Batabyal2023; Shigemizu2019; Zhai2024
miR-548bb-3p	-1	4	2743	0.94704	-0.0785021	0.500192	1.20953	Lu2021; Dong2021; Wang2022; Shigemizu2019
miR-548bb-5p	-1	3	2630	0.961053	-0.0573118	0.180581	0.802035	Lu2021; Shigemizu2019; Zhai2024
miR-548c-3p	-1	5	2702	0.953943	-0.068025	0.241024	0.197233	Carna2023; Lu2021; Visconte2023; Batabyal2023; Shigemizu2019
miR-548c-5p	-1	6	1502	0.958173	-0.0616421	0.565482	0.297037	Carna2023; Lugli2015; Batabyal2023; Leidinger2013; Shigemizu2019; Zhai2024
miR-548d-3p	-1	8	2876	0.94285	-0.0849003	0.274523	0.867028	Carna2023; Lu2021; Dong2021; Wang2022; Lugli2015; Batabyal2023; Shigemizu2019; Zhai2024
miR-548d-5p	-1	6	2751	0.960224	-0.0585567	0.182341	0.108028	Carna2023; Lu2021; Lugli2015; Batabyal2023; Shigemizu2019; Zhai2024
miR-548e-3p	-1	12	3175	0.981235	-0.0273301	0.0524595	0.11875	Carna2023; Lu2021; Dong2021; Keller2016a; Keller2016b; Wang2022; Wu2020b; Lugli2015; Batabyal2023; Shigemizu2019; Wen2024; Zhai2024
miR-548e-5p	-1	6	2751	0.931427	-0.102485	0.502449	0.248678	Carna2023; Lu2021; Wu2020b; Batabyal2023; Shigemizu2019; Zhai2024
miR-548f-3p	-1	7	2806	0.855756	-0.224729	3.29413	0.712596	Carna2023; Lu2021; Dong2021; Wang2022; Batabyal2023; Shigemizu2019; Zhai2024
miR-548f-5p	-1	6	2815	0.927741	-0.108206	0.819113	0.859221	Carna2023; Lu2021; Keller2016a; Lugli2015; Batabyal2023; Shigemizu2019
miR-548g-3p	-1	5	2681	0.918618	-0.122463	0.630998	1.20873	Carna2023; Lu2021; Batabyal2023; Shigemizu2019; Zhai2024
miR-548g-5p	-1	7	1578	0.866535	-0.206671	2.45909	2.1675	Carna2023; Keller2016a; Lugli2015; Batabyal2023; Leidinger2013; Shigemizu2019; Zhai2024
miR-548h-3p	-1	8	422	0.886338	-0.174071	0.327838	0.124378	Carna2023; Keller2016a; Keller2016b; Lugli2015; Batabyal2023; Leidinger2013; Wen2024; Zhai2024
miR-548h-5p	-1	8	2887	0.895694	-0.158923	2.54808	1.71977	Carna2023; Lu2021; Keller2016a; Lugli2015; Batabyal2023; Leidinger2013; Shigemizu2019; Zhai2024
miR-548i	-1	5	2681	0.938521	-0.0915395	0.334771	0.60658	Carna2023; Lu2021; Batabyal2023; Shigemizu2019; Zhai2024
miR-548j-3p	-1	7	2806	0.981851	-0.0264241	0.267611	1.44772	Carna2023; Lu2021; Dong2021; Wang2022; Batabyal2023; Shigemizu2019; Zhai2024
miR-548j-5p	-1	9	2949	0.97627	-0.0346481	0.0953829	1.40418	Carna2023; Lu2021; Dong2021; Wang2022; Fitz2021; Batabyal2023; Shigemizu2019; Zhai2024; Palade2024
miR-548k	-1	11	3116	0.889792	-0.16846	1.77292	2.37609	Carna2023; Lu2021; Dong2021; Keller2016a; Wang2022; Lugli2015; Batabyal2023; Leidinger2013; Shigemizu2019; Zhai2024; Palade2024
miR-548l	-1	8	2855	0.996523	-0.00502519	0.00513152	0.588651	Carna2023; Lu2021; Dong2021; Wang2022; Batabyal2023; Shigemizu2019; Wen2024; Zhai2024
miR-548m	-1	6	2714	0.952379	-0.0703926	0.235388	0.670659	Carna2023; Lu2021; Visconte2023; Batabyal2023; Shigemizu2019; Zhai2024
miR-548n	-1	8	2876	0.941834	-0.0864559	0.237534	2.13042	Carna2023; Lu2021; Dong2021; Wang2022; Lugli2015; Batabyal2023; Shigemizu2019; Zhai2024
miR-548o-3p	-1	12	3165	0.946241	-0.0797203	1.01286	1.39211	Carna2023; Lu2021; Dong2021; Keller2016a; Keller2016b; Wang2022; Lugli2015; Batabyal2023; Leidinger2013; Shigemizu2019; Wen2024; Zhai2024
miR-548o-5p	-1	4	123	0.719857	-0.474218	0.772504	0.137627	Carna2023; Batabyal2023; Leidinger2013; Zhai2024
miR-548p	-1	8	2921	0.948695	-0.0759837	0.250942	0.745636	Carna2023; Lu2021; Keller2016a; Keller2016b; Batabyal2023; Leidinger2013; Shigemizu2019; Zhai2024
miR-548q	-1	8	2855	0.98928	-0.0155495	0.360436	0.930461	Carna2023; Lu2021; Dong2021; Wang2022; Batabyal2023; Shigemizu2019; Wen2024; Zhai2024
miR-548s	-1	10	3046	0.833879	-0.262089	4.37777	0.805412	Carna2023; Lu2021; Dong2021; Keller2016a; Keller2016b; Wang2022; Batabyal2023; Leidinger2013; Shigemizu2019; Zhai2024
miR-548t-3p	-1	6	269	0.648921	-0.623886	0.41507	1.2721	Carna2023; Keller2016a; Lugli2015; Batabyal2023; Leidinger2013; Zhai2024
miR-548t-5p	-1	7	2806	0.966659	-0.0489215	0.245201	1.61909	Carna2023; Lu2021; Dong2021; Wang2022; Batabyal2023; Shigemizu2019; Zhai2024
miR-548u	-1	5	2681	0.946843	-0.0788026	0.268107	0.880299	Carna2023; Lu2021; Batabyal2023; Shigemizu2019; Zhai2024
miR-548v	-1	7	2806	0.943331	-0.0841642	0.471736	0.483772	Carna2023; Lu2021; Dong2021; Wang2022; Batabyal2023; Shigemizu2019; Zhai2024
miR-548w	-1	5	2681	0.955411	-0.0658073	0.219087	0.852163	Carna2023; Lu2021; Batabyal2023; Shigemizu2019; Zhai2024
miR-548x-3p	-1	5	2681	0.954612	-0.067014	0.217014	0.704659	Carna2023; Lu2021; Batabyal2023; Shigemizu2019; Zhai2024
miR-548x-5p	-1	6	269	0.557936	-0.841829	3.87173	2.19576	Carna2023; Keller2016a; Lugli2015; Batabyal2023; Leidinger2013; Zhai2024
miR-548y	-1	6	2794	0.955	-0.0664268	0.259771	0.88806	Carna2023; Lu2021; Dong2021; Wang2022; Batabyal2023; Shigemizu2019
miR-548z	-1	7	1612	0.90551	-0.143198	0.354459	1.36426	Carna2023; Keller2016a; Keller2016b; Batabyal2023; Leidinger2013; Shigemizu2019; Zhai2024
miR-549a	-1	5	2702	0.919161	-0.121611	0.310003	1.05335	Carna2023; Lu2021; Visconte2023; Batabyal2023; Shigemizu2019
miR-549a-3p	1	3	137	1.07988	0.110875	0.00346019	0.0252888	Dong2021; Wang2022; Zhai2024
miR-549a-5p	1	3	137	1.19102	0.252199	0.000989728	1.37992	Dong2021; Wang2022; Zhai2024
miR-550a-3-5p	1	11	3095	1.17502	0.232691	6.6644	2.54508	Carna2023; Lu2021; Dong2021; Keller2016a; Keller2016b; Wang2022; Batabyal2023; Leidinger2013; Shigemizu2019; Wen2024; Zhai2024
miR-550a-3p	1	14	3302	1.22143	0.288573	10.3911	3.03254	Carna2023; Lu2021; Dong2021; Keller2016a; Keller2016b; Wang2022; Lugli2015; Visconte2023; Batabyal2023; Leidinger2013; Shigemizu2019; Wen2024; Zhai2024; Palade2024
miR-550a-5p	1	10	3024	1.03587	0.0508484	2.16012	0.658749	Carna2023; Lu2021; Keller2016a; Keller2016b; Lugli2015; Visconte2023; Batabyal2023; Leidinger2013; Shigemizu2019; Zhai2024
miR-550b-2-5p	1	6	2751	1.06428	0.0898723	0.792257	0.653111	Carna2023; Lu2021; Lugli2015; Batabyal2023; Shigemizu2019; Zhai2024
miR-550b-3p	1	7	2898	1.1632	0.218096	6.35837	1.35891	Carna2023; Lu2021; Keller2016a; Keller2016b; Batabyal2023; Shigemizu2019; Wen2024
miR-551a	1	8	2855	1.18747	0.247892	4.7926	2.4264	Carna2023; Lu2021; Dong2021; Wang2022; Batabyal2023; Shigemizu2019; Wen2024; Zhai2024
miR-551b-3p	1	7	2806	1.09318	0.128528	4.13539	1.33606	Carna2023; Lu2021; Dong2021; Wang2022; Batabyal2023; Shigemizu2019; Zhai2024
miR-551b-5p	-1	8	2839	0.991639	-0.0121127	0.004324	0.236217	Carna2023; Lu2021; Dong2021; Wang2022; Visconte2023; Batabyal2023; Shigemizu2019; Zhai2024
miR-552-3p	1	7	2806	1.07383	0.102764	0.0605852	1.02219	Carna2023; Lu2021; Dong2021; Wang2022; Batabyal2023; Shigemizu2019; Zhai2024
miR-552-5p	1	7	2806	1.05389	0.0757228	0.00809596	1.09121	Carna2023; Lu2021; Dong2021; Wang2022; Batabyal2023; Shigemizu2019; Zhai2024
miR-553	-1	6	2714	0.948922	-0.0756386	0.226662	1.05816	Carna2023; Lu2021; Visconte2023; Batabyal2023; Shigemizu2019; Zhai2024
miR-554	1	8	2839	1.0522	0.0734091	0.0120538	1.55157	Carna2023; Lu2021; Dong2021; Wang2022; Visconte2023; Batabyal2023; Shigemizu2019; Zhai2024
miR-555	-1	6	2714	0.994489	-0.00797201	0.194766	1.13768	Carna2023; Lu2021; Visconte2023; Batabyal2023; Shigemizu2019; Zhai2024
miR-556-3p	-1	9	2959	0.922416	-0.116511	0.675122	0.347289	Carna2023; Lu2021; Dong2021; Wang2022; Batabyal2023; Shigemizu2019; Wen2024; Zhai2024; Palade2024
miR-556-5p	-1	8	2876	0.942338	-0.085684	0.151569	1.4844	Carna2023; Lu2021; Dong2021; Wang2022; Lugli2015; Batabyal2023; Shigemizu2019; Zhai2024
miR-557	-1	5	2702	0.998918	-0.00156229	0.122445	0.82864	Carna2023; Lu2021; Visconte2023; Batabyal2023; Shigemizu2019
miR-5571-3p	1	7	2806	1.00321	0.00462326	0.21136	1.35865	Carna2023; Lu2021; Dong2021; Wang2022; Batabyal2023; Shigemizu2019; Zhai2024
miR-5571-5p	-1	5	2681	0.948695	-0.0759843	0.325005	0.760801	Carna2023; Lu2021; Batabyal2023; Shigemizu2019; Zhai2024
miR-5572	-1	7	2806	0.950225	-0.0736583	2.09522	1.31952	Carna2023; Lu2021; Dong2021; Wang2022; Batabyal2023; Shigemizu2019; Zhai2024
miR-5579-3p	-1	5	2681	0.927882	-0.107987	0.611169	0.908064	Carna2023; Lu2021; Batabyal2023; Shigemizu2019; Zhai2024
miR-5579-5p	-1	5	2681	0.939141	-0.0905864	0.299219	1.17636	Carna2023; Lu2021; Batabyal2023; Shigemizu2019; Zhai2024
miR-558	1	6	2714	1.00468	0.00673959	0.0166918	1.13066	Carna2023; Lu2021; Visconte2023; Batabyal2023; Shigemizu2019; Zhai2024
miR-5580-3p	-1	4	2669	0.984219	-0.0229494	0.0402193	0.566	Carna2023; Lu2021; Batabyal2023; Shigemizu2019
miR-5580-5p	1	4	2669	1.01247	0.0178727	0.0305243	0.429478	Carna2023; Lu2021; Batabyal2023; Shigemizu2019
miR-5581-3p	1	11	3105	1.18088	0.239867	7.77563	1.93487	Carna2023; Lu2021; Dong2021; Keller2016a; Keller2016b; Wang2022; Wu2020b; Batabyal2023; Shigemizu2019; Wen2024; Zhai2024
miR-5581-5p	1	7	2806	1.13482	0.18247	2.60366	0.555419	Carna2023; Lu2021; Dong2021; Wang2022; Batabyal2023; Shigemizu2019; Zhai2024
miR-5582-3p	-1	8	2855	0.942258	-0.0858062	0.198157	0.142043	Carna2023; Lu2021; Dong2021; Wang2022; Batabyal2023; Shigemizu2019; Wen2024; Zhai2024
miR-5582-5p	-1	4	2669	0.939176	-0.090532	0.335823	0.650033	Carna2023; Lu2021; Batabyal2023; Shigemizu2019
miR-5583-3p	1	5	2681	1.03435	0.0487263	0.121815	1.10361	Carna2023; Lu2021; Batabyal2023; Shigemizu2019; Zhai2024
miR-5583-5p	1	4	2669	1.04223	0.0596683	0.134545	2.38725	Carna2023; Lu2021; Batabyal2023; Shigemizu2019
miR-5584-3p	1	4	2669	1.14847	0.199709	2.99379	3.16592	Carna2023; Lu2021; Batabyal2023; Shigemizu2019
miR-5584-5p	1	7	2806	1.00759	0.0109107	0.0684297	1.23357	Carna2023; Lu2021; Dong2021; Wang2022; Batabyal2023; Shigemizu2019; Zhai2024
miR-5585-3p	1	6	2730	1.1773	0.235476	4.96905	1.88305	Carna2023; Lu2021; Batabyal2023; Shigemizu2019; Wen2024; Zhai2024
miR-5585-5p	-1	5	2681	0.942222	-0.0858605	0.288798	1.3625	Carna2023; Lu2021; Batabyal2023; Shigemizu2019; Zhai2024
miR-5586-3p	-1	4	2669	0.990871	-0.0132307	0.0104832	0.269654	Carna2023; Lu2021; Batabyal2023; Shigemizu2019
miR-5586-5p	-1	7	2806	0.982175	-0.0259481	0.0587123	0.334482	Carna2023; Lu2021; Dong2021; Wang2022; Batabyal2023; Shigemizu2019; Zhai2024
miR-5587-3p	1	7	2806	1.1362	0.184216	3.32911	0.744097	Carna2023; Lu2021; Dong2021; Wang2022; Batabyal2023; Shigemizu2019; Zhai2024
miR-5587-5p	-1	7	2806	0.951725	-0.0713828	0.273476	1.3239	Carna2023; Lu2021; Dong2021; Wang2022; Batabyal2023; Shigemizu2019; Zhai2024
miR-5588-3p	1	7	2843	1.21741	0.283812	2.42187	2.11215	Carna2023; Lu2021; Dong2021; Wang2022; Batabyal2023; Shigemizu2019; Wen2024
miR-5588-5p	1	7	2806	1.10794	0.147874	0.311591	1.61579	Carna2023; Lu2021; Dong2021; Wang2022; Batabyal2023; Shigemizu2019; Zhai2024
miR-5589-3p	-1	6	2794	0.980109	-0.0289861	0.0619732	1.02352	Carna2023; Lu2021; Dong2021; Wang2022; Batabyal2023; Shigemizu2019
miR-5589-5p	1	8	2855	1.24409	0.315093	12.3799	0.0287912	Carna2023; Lu2021; Dong2021; Wang2022; Batabyal2023; Shigemizu2019; Wen2024; Zhai2024
miR-559	-1	7	2827	0.960417	-0.0582672	0.197542	0.564426	Carna2023; Lu2021; Dong2021; Wang2022; Visconte2023; Batabyal2023; Shigemizu2019
miR-5590-3p	-1	4	2669	0.958876	-0.0605832	0.176443	0.692301	Carna2023; Lu2021; Batabyal2023; Shigemizu2019
miR-5590-5p	-1	4	2669	0.963796	-0.0532002	0.135272	1.58415	Carna2023; Lu2021; Batabyal2023; Shigemizu2019
miR-5591-3p	-1	4	2669	0.978112	-0.0319279	0.0674733	6.84866	Carna2023; Lu2021; Batabyal2023; Shigemizu2019
miR-5591-5p	-1	4	2669	0.95347	-0.0687407	0.219942	1.01948	Carna2023; Lu2021; Batabyal2023; Shigemizu2019
miR-561-3p	-1	7	2806	0.984941	-0.0218911	0.199742	1.12757	Carna2023; Lu2021; Dong2021; Wang2022; Batabyal2023; Shigemizu2019; Zhai2024
miR-561-5p	1	8	2876	1.01018	0.0146149	0.14008	1.65329	Carna2023; Lu2021; Dong2021; Wang2022; Lugli2015; Batabyal2023; Shigemizu2019; Zhai2024
miR-562	-1	5	2702	0.931981	-0.101627	0.249724	1.02417	Carna2023; Lu2021; Visconte2023; Batabyal2023; Shigemizu2019
miR-563	-1	5	2681	0.957774	-0.0622423	0.181687	0.939397	Carna2023; Lu2021; Batabyal2023; Shigemizu2019; Zhai2024
miR-564	1	5	2702	1.01264	0.0181166	0.0242791	0.960597	Carna2023; Lu2021; Visconte2023; Batabyal2023; Shigemizu2019
miR-566	-1	5	2702	0.941448	-0.0870465	0.969025	0.65235	Carna2023; Lu2021; Visconte2023; Batabyal2023; Shigemizu2019
miR-567	-1	4	2669	0.946144	-0.0798689	0.266929	0.539794	Carna2023; Lu2021; Batabyal2023; Shigemizu2019
miR-568	-1	5	2681	0.943877	-0.083329	0.253496	1.27765	Carna2023; Lu2021; Batabyal2023; Shigemizu2019; Zhai2024
miR-5680	-1	7	2806	0.916613	-0.125616	0.166349	2.00948	Carna2023; Lu2021; Dong2021; Wang2022; Batabyal2023; Shigemizu2019; Zhai2024
miR-5681a	-1	5	2681	0.951385	-0.0718991	0.289803	1.23055	Carna2023; Lu2021; Batabyal2023; Shigemizu2019; Zhai2024
miR-5681b	1	5	2681	1.12281	0.16711	1.93202	1.30625	Carna2023; Lu2021; Batabyal2023; Shigemizu2019; Zhai2024
miR-5682	-1	7	2806	0.901356	-0.149832	0.21116	1.482	Carna2023; Lu2021; Dong2021; Wang2022; Batabyal2023; Shigemizu2019; Zhai2024
miR-5683	-1	8	2876	0.944311	-0.0826655	0.173155	0.00495834	Carna2023; Lu2021; Dong2021; Wang2022; Lugli2015; Batabyal2023; Shigemizu2019; Zhai2024
miR-5684	-1	7	2806	0.989702	-0.0149341	0.00190915	1.33284	Carna2023; Lu2021; Dong2021; Wang2022; Batabyal2023; Shigemizu2019; Zhai2024
miR-5685	1	6	2794	1.10495	0.143981	6.04499	1.19619	Carna2023; Lu2021; Dong2021; Wang2022; Batabyal2023; Shigemizu2019
miR-5687	-1	4	2669	0.989185	-0.0156884	0.0127018	0.300014	Carna2023; Lu2021; Batabyal2023; Shigemizu2019
miR-5688	1	6	2794	1.01749	0.0250143	0.0047778	2.72624	Carna2023; Lu2021; Dong2021; Wang2022; Batabyal2023; Shigemizu2019
miR-5689	-1	5	2681	0.95141	-0.0718608	0.251301	0.54928	Carna2023; Lu2021; Batabyal2023; Shigemizu2019; Zhai2024
miR-569	-1	6	2714	0.935808	-0.0957155	0.198465	0.770054	Carna2023; Lu2021; Visconte2023; Batabyal2023; Shigemizu2019; Zhai2024
miR-5690	-1	10	3046	0.968797	-0.0457336	0.949332	0.38409	Carna2023; Lu2021; Dong2021; Keller2016a; Keller2016b; Wang2022; Batabyal2023; Leidinger2013; Shigemizu2019; Zhai2024
miR-5691	-1	7	2806	0.946487	-0.0793454	0.269958	0.809604	Carna2023; Lu2021; Dong2021; Wang2022; Batabyal2023; Shigemizu2019; Zhai2024
miR-5692a	-1	5	2681	0.972069	-0.0408698	0.110519	0.933648	Carna2023; Lu2021; Batabyal2023; Shigemizu2019; Zhai2024
miR-5692b	-1	5	2681	0.935297	-0.0965032	0.40076	0.867652	Carna2023; Lu2021; Batabyal2023; Shigemizu2019; Zhai2024
miR-5692c	-1	5	2681	0.99352	-0.00937922	0.0143439	1.14765	Carna2023; Lu2021; Batabyal2023; Shigemizu2019; Zhai2024
miR-5693	1	5	2681	1.0221	0.0315362	0.0924334	0.431872	Carna2023; Lu2021; Batabyal2023; Shigemizu2019; Zhai2024
miR-5694	1	5	2681	1.02552	0.0363603	0.107996	0.849976	Carna2023; Lu2021; Batabyal2023; Shigemizu2019; Zhai2024
miR-5695	-1	11	3116	0.982219	-0.0258827	0.321474	0.589777	Carna2023; Lu2021; Dong2021; Keller2016a; Keller2016b; Wang2022; Lugli2015; Batabyal2023; Leidinger2013; Shigemizu2019; Zhai2024
miR-5696	-1	7	2806	0.971929	-0.0410768	0.0773415	0.466496	Carna2023; Lu2021; Dong2021; Wang2022; Batabyal2023; Shigemizu2019; Zhai2024
miR-5697	1	7	2806	1.00589	0.00847661	0.0679555	0.873118	Carna2023; Lu2021; Dong2021; Wang2022; Batabyal2023; Shigemizu2019; Zhai2024
miR-5698	1	9	2894	1.15747	0.210974	4.80037	0.180712	Carna2023; Lu2021; Dong2021; Wang2022; Fitz2021; Batabyal2023; Shigemizu2019; Wen2024; Zhai2024
miR-5699-3p	-1	5	2681	0.974296	-0.0375678	0.0909657	0.904858	Carna2023; Lu2021; Batabyal2023; Shigemizu2019; Zhai2024
miR-5699-5p	1	7	2806	1.19326	0.254907	10.2222	3.99722	Carna2023; Lu2021; Dong2021; Wang2022; Batabyal2023; Shigemizu2019; Zhai2024
miR-5700	-1	4	2669	0.980693	-0.0281258	0.0443996	0.0532733	Carna2023; Lu2021; Batabyal2023; Shigemizu2019
miR-5701	1	10	3046	1.04185	0.0591453	0.585295	0.272495	Carna2023; Lu2021; Dong2021; Keller2016a; Keller2016b; Wang2022; Batabyal2023; Leidinger2013; Shigemizu2019; Zhai2024
miR-5702	1	7	2806	1.08071	0.11198	0.199092	1.72726	Carna2023; Lu2021; Dong2021; Wang2022; Batabyal2023; Shigemizu2019; Zhai2024
miR-5703	1	7	2806	1.1229	0.167235	4.26131	0.949689	Carna2023; Lu2021; Dong2021; Wang2022; Batabyal2023; Shigemizu2019; Zhai2024
miR-5704	-1	4	2669	0.990782	-0.0133603	0.0101033	0.700375	Carna2023; Lu2021; Batabyal2023; Shigemizu2019
miR-5705	1	7	2806	1.06697	0.0935237	5.05654	0.0630109	Carna2023; Lu2021; Dong2021; Wang2022; Batabyal2023; Shigemizu2019; Zhai2024
miR-5706	-1	7	2806	0.948599	-0.0761294	0.167255	1.96571	Carna2023; Lu2021; Dong2021; Wang2022; Batabyal2023; Shigemizu2019; Zhai2024
miR-5707	1	5	2681	1.02184	0.0311633	0.0816336	0.982943	Carna2023; Lu2021; Batabyal2023; Shigemizu2019; Zhai2024
miR-5708	1	5	2681	1.16619	0.221804	6.32953	0.534674	Carna2023; Lu2021; Batabyal2023; Shigemizu2019; Zhai2024
miR-570-3p	1	7	2806	1.02863	0.0407229	0.115095	0.695642	Carna2023; Lu2021; Dong2021; Wang2022; Batabyal2023; Shigemizu2019; Zhai2024
miR-570-5p	1	5	188	1.39721	0.482547	5.69774e-05	0.328506	Carna2023; Dong2021; Wang2022; Batabyal2023; Zhai2024
miR-571	-1	6	2714	0.958576	-0.0610351	0.178796	0.737993	Carna2023; Lu2021; Visconte2023; Batabyal2023; Shigemizu2019; Zhai2024
miR-572	1	8	2839	1.01081	0.0155112	0.0891816	1.28558	Carna2023; Lu2021; Dong2021; Wang2022; Visconte2023; Batabyal2023; Shigemizu2019; Zhai2024
miR-573	-1	8	2839	0.955243	-0.0660607	0.236469	0.551153	Carna2023; Lu2021; Dong2021; Wang2022; Visconte2023; Batabyal2023; Shigemizu2019; Zhai2024
miR-5739	-1	4	2669	0.980012	-0.0291292	0.296717	3.67395	Carna2023; Lu2021; Batabyal2023; Shigemizu2019
miR-574-3p	1	15	3341	1.03883	0.0549554	7.78915	1.46342	Carna2023; Lu2021; Dong2021; Keller2016a; Keller2016b; Wang2022; Fitz2021; Lugli2015; Visconte2023; Batabyal2023; Leidinger2013; Shigemizu2019; Wen2024; Zhai2024; Palade2024
miR-574-5p	1	16	3404	1.13615	0.184154	18.8581	1.27547	Carna2023; Lu2021; Chao2020; Dong2021; Keller2016a; Keller2016b; Wang2022; Fitz2021; Wu2020a; Lugli2015; Batabyal2023; Leidinger2013; Shigemizu2019; Wen2024; Zhai2024; Palade2024
miR-575	-1	6	2714	0.905032	-0.14396	3.53862	1.79723	Carna2023; Lu2021; Visconte2023; Batabyal2023; Shigemizu2019; Zhai2024
miR-576-3p	-1	10	3029	0.946367	-0.0795278	0.170332	0.69951	Carna2023; Lu2021; Dong2021; Wang2022; Lugli2015; Batabyal2023; Shigemizu2019; Wen2024; Zhai2024; Palade2024
miR-576-5p	1	14	3308	1.00936	0.0134361	0.403203	0.166502	Carna2023; Lu2021; Dong2021; Keller2016a; Keller2016b; Wang2022; Fitz2021; Lugli2015; Batabyal2023; Leidinger2013; Shigemizu2019; Wen2024; Zhai2024; Palade2024
miR-577	-1	8	2876	0.872115	-0.19741	0.232252	1.7393	Carna2023; Lu2021; Dong2021; Wang2022; Lugli2015; Batabyal2023; Shigemizu2019; Zhai2024
miR-578	-1	5	2681	0.98948	-0.0152578	0.0164372	1.13305	Carna2023; Lu2021; Batabyal2023; Shigemizu2019; Zhai2024
miR-5787	-1	8	2830	0.951332	-0.0719799	0.322349	1.46146	Carna2023; Lu2021; Dong2021; Wang2022; Kumar2017; Batabyal2023; Shigemizu2019; Zhai2024
miR-579-3p	1	7	2763	1.01292	0.0185217	0.000198615	0.631452	Carna2023; Lu2021; Visconte2023; Batabyal2023; Shigemizu2019; Wen2024; Zhai2024
miR-579-5p	1	9	2981	1.02344	0.0334225	0.179232	1.86677	Carna2023; Lu2021; Dong2021; Keller2016b; Wang2022; Wu2020a; Batabyal2023; Shigemizu2019; Zhai2024
miR-580-3p	-1	9	2909	0.97328	-0.0390736	0.139794	0.0419026	Carna2023; Lu2021; Dong2021; Wang2022; Lugli2015; Visconte2023; Batabyal2023; Shigemizu2019; Zhai2024
miR-580-5p	1	5	2681	1.04291	0.060619	0.119833	1.05265	Carna2023; Lu2021; Batabyal2023; Shigemizu2019; Zhai2024
miR-581	1	7	2806	1.01365	0.0195604	0.033394	1.0716	Carna2023; Lu2021; Dong2021; Wang2022; Batabyal2023; Shigemizu2019; Zhai2024
miR-582-3p	-1	9	2931	0.95468	-0.0669103	0.135796	2.31833	Carna2023; Lu2021; Dong2021; Keller2016a; Wang2022; Batabyal2023; Shigemizu2019; Wen2024; Zhai2024
miR-582-5p	-1	9	2925	0.929562	-0.105377	0.237415	0.705997	Carna2023; Lu2021; Dong2021; Wang2022; Lugli2015; Batabyal2023; Shigemizu2019; Wen2024; Zhai2024
miR-583	1	5	2681	1.02388	0.0340499	0.0830587	0.982957	Carna2023; Lu2021; Batabyal2023; Shigemizu2019; Zhai2024
miR-584-3p	1	10	3056	1.12021	0.163766	2.63742	2.14566	Carna2023; Lu2021; Dong2021; Keller2016a; Keller2016b; Wang2022; Wu2020b; Batabyal2023; Shigemizu2019; Zhai2024
miR-584-5p	-1	16	3366	0.997031	-0.00428992	0.80135	1.02384	Carna2023; Lu2021; Chao2020; Dong2021; Keller2016a; Keller2016b; Wang2022; Fitz2021; Lugli2015; Visconte2023; Batabyal2023; Leidinger2013; Shigemizu2019; Wen2024; Zhai2024; Palade2024
miR-585-3p	-1	7	2806	0.911456	-0.133756	0.00102632	1.44775	Carna2023; Lu2021; Dong2021; Wang2022; Batabyal2023; Shigemizu2019; Zhai2024
miR-585-5p	1	7	2806	1.15668	0.20999	11.4026	1.52382	Carna2023; Lu2021; Dong2021; Wang2022; Batabyal2023; Shigemizu2019; Zhai2024
miR-586	-1	5	2702	0.93453	-0.0976865	0.393145	0.392305	Carna2023; Lu2021; Visconte2023; Batabyal2023; Shigemizu2019
miR-587	-1	4	2669	0.940014	-0.0892456	0.293106	15.6099	Carna2023; Lu2021; Batabyal2023; Shigemizu2019
miR-588	-1	5	2681	0.965383	-0.0508267	0.173562	0.8429	Carna2023; Lu2021; Batabyal2023; Shigemizu2019; Zhai2024
miR-589-3p	1	13	3236	1.07235	0.10078	0.0761081	2.08486	Carna2023; Lu2021; Dong2021; Keller2016a; Keller2016b; Wang2022; Wu2020a; Lugli2015; Batabyal2023; Leidinger2013; Shigemizu2019; Wen2024; Zhai2024
miR-589-5p	1	15	3378	1.09523	0.13124	2.2495	3.20285	Carna2023; Lu2021; Dong2021; Keller2016a; Keller2016b; Wang2022; Fitz2021; Wu2020b; Lugli2015; Batabyal2023; Leidinger2013; Shigemizu2019; Wen2024; Zhai2024; Palade2024
miR-590-3p	-1	12	3101	0.914439	-0.12904	0.218106	0.372752	Carna2023; Lu2021; Dong2021; Wang2022; Fitz2021; Lugli2015; Visconte2023; Batabyal2023; Shigemizu2019; Wen2024; Zhai2024; Palade2024
miR-590-5p	-1	7	2799	0.944711	-0.0820557	0.729682	0.982185	Carna2023; Lu2021; Visconte2023; Batabyal2023; Denk2018; Shigemizu2019; Zhai2024
miR-591	1	5	2681	1.04776	0.067303	0.366035	1.31621	Carna2023; Lu2021; Batabyal2023; Shigemizu2019; Zhai2024
miR-592	1	7	2806	1.04056	0.0573565	0.107363	1.62696	Carna2023; Lu2021; Dong2021; Wang2022; Batabyal2023; Shigemizu2019; Zhai2024
miR-593-3p	1	5	2681	1.09487	0.130756	1.68769	0.507753	Carna2023; Lu2021; Batabyal2023; Shigemizu2019; Zhai2024
miR-593-5p	1	5	2681	1.01999	0.0285509	0.0616593	0.84126	Carna2023; Lu2021; Batabyal2023; Shigemizu2019; Zhai2024
miR-595	1	7	2806	1.45338	0.53941	23.0912	2.35332	Carna2023; Lu2021; Dong2021; Wang2022; Batabyal2023; Shigemizu2019; Zhai2024
miR-596	-1	8	2839	0.958182	-0.0616281	0.214932	0.927885	Carna2023; Lu2021; Dong2021; Wang2022; Visconte2023; Batabyal2023; Shigemizu2019; Zhai2024
miR-597-3p	1	9	2986	1.01259	0.0180468	0.0254598	1.48658	Carna2023; Lu2021; Dong2021; Keller2016a; Keller2016b; Wang2022; Batabyal2023; Shigemizu2019; Zhai2024
miR-597-5p	-1	8	2839	0.917537	-0.124162	0.426004	0.35628	Carna2023; Lu2021; Dong2021; Wang2022; Visconte2023; Batabyal2023; Shigemizu2019; Zhai2024
miR-598-3p	1	12	3138	1.01275	0.018273	0.24798	0.116906	Carna2023; Lu2021; Dong2021; Wang2022; Fitz2021; Wu2020b; Lugli2015; Batabyal2023; Shigemizu2019; Wen2024; Zhai2024; Palade2024
miR-598-5p	1	7	2806	1.14341	0.193342	3.25733	1.61468	Carna2023; Lu2021; Dong2021; Wang2022; Batabyal2023; Shigemizu2019; Zhai2024
miR-599	-1	4	2669	0.947594	-0.0776594	0.253667	26.5222	Carna2023; Lu2021; Batabyal2023; Shigemizu2019
miR-600	-1	7	2806	0.88841	-0.170703	0.349968	0.853862	Carna2023; Lu2021; Dong2021; Wang2022; Batabyal2023; Shigemizu2019; Zhai2024
miR-601	-1	6	2714	0.962443	-0.0552264	0.20988	1.23332	Carna2023; Lu2021; Visconte2023; Batabyal2023; Shigemizu2019; Zhai2024
miR-602	1	7	2806	1.11493	0.156951	7.94531	2.6446	Carna2023; Lu2021; Dong2021; Wang2022; Batabyal2023; Shigemizu2019; Zhai2024
miR-603	1	5	2702	1.04461	0.0629686	0.217662	0.527092	Carna2023; Lu2021; Visconte2023; Batabyal2023; Shigemizu2019
miR-604	-1	7	2827	0.953696	-0.068399	0.00251967	1.92629	Carna2023; Lu2021; Dong2021; Wang2022; Visconte2023; Batabyal2023; Shigemizu2019
miR-605-3p	-1	7	2806	0.972953	-0.0395579	0.279047	1.69492	Carna2023; Lu2021; Dong2021; Wang2022; Batabyal2023; Shigemizu2019; Zhai2024
miR-605-5p	1	10	2912	1.00331	0.00477265	0.0751616	0.0571057	Carna2023; Lu2021; Dong2021; Wang2022; Kumar2017; Visconte2023; Batabyal2023; Shigemizu2019; Wen2024; Zhai2024
miR-606	-1	6	2714	0.936912	-0.0940139	0.33409	0.213159	Carna2023; Lu2021; Visconte2023; Batabyal2023; Shigemizu2019; Zhai2024
miR-6068	1	7	2806	1.03058	0.0434559	1.60076	2.44539	Carna2023; Lu2021; Dong2021; Wang2022; Batabyal2023; Shigemizu2019; Zhai2024
miR-6069	1	6	2794	1.09046	0.124931	11.5723	0.567835	Carna2023; Lu2021; Dong2021; Wang2022; Batabyal2023; Shigemizu2019
miR-607	-1	7	2806	0.958259	-0.0615117	0.320606	0.10137	Carna2023; Lu2021; Dong2021; Wang2022; Batabyal2023; Shigemizu2019; Zhai2024
miR-6070	-1	7	2806	0.797695	-0.32609	6.99328	0.374765	Carna2023; Lu2021; Dong2021; Wang2022; Batabyal2023; Shigemizu2019; Zhai2024
miR-6071	-1	6	2794	0.995491	-0.00651989	5.49691e-05	2.51325	Carna2023; Lu2021; Dong2021; Wang2022; Batabyal2023; Shigemizu2019
miR-6072	1	4	2669	1.20961	0.274547	8.50174	1.0646	Carna2023; Lu2021; Batabyal2023; Shigemizu2019
miR-6073	-1	7	2806	0.907153	-0.140582	0.178153	2.26664	Carna2023; Lu2021; Dong2021; Wang2022; Batabyal2023; Shigemizu2019; Zhai2024
miR-6074	-1	4	2669	0.966368	-0.0493559	0.195088	0.290413	Carna2023; Lu2021; Batabyal2023; Shigemizu2019
miR-6075	-1	7	2806	0.956299	-0.0644663	0.251832	1.20229	Carna2023; Lu2021; Dong2021; Wang2022; Batabyal2023; Shigemizu2019; Zhai2024
miR-6076	1	7	2806	1.1004	0.138026	5.58724	0.973063	Carna2023; Lu2021; Dong2021; Wang2022; Batabyal2023; Shigemizu2019; Zhai2024
miR-6077	1	7	2806	1.12687	0.172321	2.43788	0.0804519	Carna2023; Lu2021; Dong2021; Wang2022; Batabyal2023; Shigemizu2019; Zhai2024
miR-6078	-1	7	2806	0.945159	-0.0813707	0.427925	1.28266	Carna2023; Lu2021; Dong2021; Wang2022; Batabyal2023; Shigemizu2019; Zhai2024
miR-6079	-1	4	2669	0.931106	-0.102983	0.437363	2.51107	Carna2023; Lu2021; Batabyal2023; Shigemizu2019
miR-608	1	7	2806	1.12066	0.164348	2.36481	3.02067	Carna2023; Lu2021; Dong2021; Wang2022; Batabyal2023; Shigemizu2019; Zhai2024
miR-6080	1	8	2830	1.04104	0.0580215	0.0970755	1.37654	Carna2023; Lu2021; Dong2021; Wang2022; Kumar2017; Batabyal2023; Shigemizu2019; Zhai2024
miR-6081	1	7	2806	1.04189	0.0592011	0.592391	1.14237	Carna2023; Lu2021; Dong2021; Wang2022; Batabyal2023; Shigemizu2019; Zhai2024
miR-6082	1	5	2681	1.03824	0.0541382	0.128126	0.98517	Carna2023; Lu2021; Batabyal2023; Shigemizu2019; Zhai2024
miR-6083	1	5	2681	1.14136	0.190759	3.05007	0.435998	Carna2023; Lu2021; Batabyal2023; Shigemizu2019; Zhai2024
miR-6084	-1	7	2806	0.942567	-0.0853328	0.0124091	1.4137	Carna2023; Lu2021; Dong2021; Wang2022; Batabyal2023; Shigemizu2019; Zhai2024
miR-6085	-1	5	2681	0.98809	-0.0172858	0.678078	2.12	Carna2023; Lu2021; Batabyal2023; Shigemizu2019; Zhai2024
miR-6086	1	5	2681	1.14923	0.200663	15.7883	1.09505	Carna2023; Lu2021; Batabyal2023; Shigemizu2019; Zhai2024
miR-6087	1	5	2739	1.03512	0.0497979	1.86775	0.30156	Carna2023; Lu2021; Wu2020b; Batabyal2023; Shigemizu2019
miR-6088	-1	7	2806	0.997616	-0.00344384	0.396289	0.054987	Carna2023; Lu2021; Dong2021; Wang2022; Batabyal2023; Shigemizu2019; Zhai2024
miR-6089	1	7	2806	1.13192	0.178774	1.29142	2.05708	Carna2023; Lu2021; Dong2021; Wang2022; Batabyal2023; Shigemizu2019; Zhai2024
miR-609	1	5	2681	1.00329	0.00473695	0.00658003	0.963374	Carna2023; Lu2021; Batabyal2023; Shigemizu2019; Zhai2024
miR-6090	1	7	2806	1.00722	0.0103719	0.294523	0.241184	Carna2023; Lu2021; Dong2021; Wang2022; Batabyal2023; Shigemizu2019; Zhai2024
miR-610	-1	9	2959	0.940084	-0.0891384	0.0471219	1.49116	Carna2023; Lu2021; Dong2021; Keller2016b; Wang2022; Batabyal2023; Shigemizu2019; Wen2024; Zhai2024
miR-611	-1	7	2806	0.89247	-0.164125	0.458733	2.34114	Carna2023; Lu2021; Dong2021; Wang2022; Batabyal2023; Shigemizu2019; Zhai2024
miR-612	1	7	2806	1.13811	0.186645	0.0341331	1.70132	Carna2023; Lu2021; Dong2021; Wang2022; Batabyal2023; Shigemizu2019; Zhai2024
miR-6124	-1	7	2806	0.998135	-0.00269321	0.107363	1.58677	Carna2023; Lu2021; Dong2021; Wang2022; Batabyal2023; Shigemizu2019; Zhai2024
miR-6125	-1	7	2806	0.989511	-0.015212	0.322929	1.65524	Carna2023; Lu2021; Dong2021; Wang2022; Batabyal2023; Shigemizu2019; Zhai2024
miR-6126	-1	7	2806	0.902665	-0.147737	1.94593	1.51243	Carna2023; Lu2021; Dong2021; Wang2022; Batabyal2023; Shigemizu2019; Zhai2024
miR-6127	-1	5	2681	0.963174	-0.0541322	0.451941	1.08446	Carna2023; Lu2021; Batabyal2023; Shigemizu2019; Zhai2024
miR-6128	-1	7	2806	0.921421	-0.118068	0.244026	2.18379	Carna2023; Lu2021; Dong2021; Wang2022; Batabyal2023; Shigemizu2019; Zhai2024
miR-6129	-1	7	2806	0.991589	-0.0121863	0.135192	0.60035	Carna2023; Lu2021; Dong2021; Wang2022; Batabyal2023; Shigemizu2019; Zhai2024
miR-613	-1	4	2669	0.977473	-0.0328712	0.0493291	1.33778	Carna2023; Lu2021; Batabyal2023; Shigemizu2019
miR-6130	1	7	2806	1.06534	0.091314	0.476581	0.994982	Carna2023; Lu2021; Dong2021; Wang2022; Batabyal2023; Shigemizu2019; Zhai2024
miR-6131	-1	8	2882	0.66612	-0.586146	5.52922	2.30734	Carna2023; Lu2021; Dong2021; Keller2016a; Wang2022; Batabyal2023; Shigemizu2019; Zhai2024
miR-6132	-1	5	2681	0.961102	-0.0572381	0.836725	0.632396	Carna2023; Lu2021; Batabyal2023; Shigemizu2019; Zhai2024
miR-6133	1	7	2806	1.15774	0.21131	3.29996	2.60626	Carna2023; Lu2021; Dong2021; Wang2022; Batabyal2023; Shigemizu2019; Zhai2024
miR-6134	1	7	2806	1.00931	0.013369	0.0605815	1.03579	Carna2023; Lu2021; Dong2021; Wang2022; Batabyal2023; Shigemizu2019; Zhai2024
miR-614	-1	5	2681	0.977784	-0.0324118	0.0776516	1.02258	Carna2023; Lu2021; Batabyal2023; Shigemizu2019; Zhai2024
miR-615-3p	1	8	2855	1.25077	0.322817	14.3147	2.31759	Carna2023; Lu2021; Dong2021; Wang2022; Batabyal2023; Shigemizu2019; Wen2024; Zhai2024
miR-615-5p	-1	7	2806	0.964567	-0.0520466	0.00904373	1.53312	Carna2023; Lu2021; Dong2021; Wang2022; Batabyal2023; Shigemizu2019; Zhai2024
miR-6165	-1	5	2681	0.99146	-0.0123739	0.0524156	0.112927	Carna2023; Lu2021; Batabyal2023; Shigemizu2019; Zhai2024
miR-616-3p	-1	7	2806	0.987492	-0.0181584	0.0120256	0.62675	Carna2023; Lu2021; Dong2021; Wang2022; Batabyal2023; Shigemizu2019; Zhai2024
miR-616-5p	-1	12	3165	0.954713	-0.066861	0.00392492	1.69406	Carna2023; Lu2021; Dong2021; Keller2016a; Keller2016b; Wang2022; Lugli2015; Batabyal2023; Leidinger2013; Shigemizu2019; Wen2024; Zhai2024
miR-617	-1	5	2702	0.966657	-0.0489244	0.252178	0.799878	Carna2023; Lu2021; Visconte2023; Batabyal2023; Shigemizu2019
miR-618	-1	10	3056	0.951899	-0.07112	0.514774	0.305802	Carna2023; Lu2021; Dong2021; Keller2016a; Keller2016b; Wang2022; Lugli2015; Batabyal2023; Shigemizu2019; Zhai2024
miR-619-3p	-1	7	2806	0.913456	-0.130593	0.173639	2.33471	Carna2023; Lu2021; Dong2021; Wang2022; Batabyal2023; Shigemizu2019; Zhai2024
miR-619-5p	1	6	2730	1.15539	0.208376	2.98094	0.780695	Carna2023; Lu2021; Batabyal2023; Shigemizu2019; Wen2024; Zhai2024
miR-620	-1	5	2681	0.951476	-0.0717614	0.259044	0.776186	Carna2023; Lu2021; Batabyal2023; Shigemizu2019; Zhai2024
miR-621	-1	5	2681	0.929323	-0.105748	1.43211	0.975349	Carna2023; Lu2021; Batabyal2023; Shigemizu2019; Zhai2024
miR-622	-1	7	2806	0.956209	-0.0646027	0.000205876	1.19869	Carna2023; Lu2021; Dong2021; Wang2022; Batabyal2023; Shigemizu2019; Zhai2024
miR-623	-1	6	2714	0.972739	-0.0398755	0.0938761	0.919186	Carna2023; Lu2021; Visconte2023; Batabyal2023; Shigemizu2019; Zhai2024
miR-624-3p	-1	5	2681	0.963982	-0.0529218	0.153506	0.961379	Carna2023; Lu2021; Batabyal2023; Shigemizu2019; Zhai2024
miR-624-5p	-1	9	2888	0.953454	-0.0687646	0.102332	0.482533	Carna2023; Lu2021; Dong2021; Wang2022; Visconte2023; Batabyal2023; Shigemizu2019; Wen2024; Zhai2024
miR-625-3p	-1	15	3341	0.966363	-0.0493634	0.0358068	1.07521	Carna2023; Lu2021; Dong2021; Keller2016a; Keller2016b; Wang2022; Fitz2021; Lugli2015; Visconte2023; Batabyal2023; Leidinger2013; Shigemizu2019; Wen2024; Zhai2024; Palade2024
miR-625-5p	1	15	3378	1.05283	0.0742664	0.542043	1.3521	Carna2023; Lu2021; Dong2021; Keller2016a; Keller2016b; Wang2022; Fitz2021; Wu2020b; Lugli2015; Batabyal2023; Leidinger2013; Shigemizu2019; Wen2024; Zhai2024; Palade2024
miR-626	-1	7	2806	0.850187	-0.234148	0.263124	1.97332	Carna2023; Lu2021; Dong2021; Wang2022; Batabyal2023; Shigemizu2019; Zhai2024
miR-627-3p	-1	12	3176	0.896493	-0.157635	0.423176	1.01659	Carna2023; Lu2021; Dong2021; Keller2016a; Keller2016b; Wang2022; Wu2020a; Lugli2015; Batabyal2023; Shigemizu2019; Wen2024; Zhai2024
miR-627-5p	-1	10	3056	0.952319	-0.0704827	0.265361	0.163142	Carna2023; Lu2021; Dong2021; Keller2016a; Keller2016b; Wang2022; Lugli2015; Batabyal2023; Shigemizu2019; Zhai2024
miR-628-3p	-1	16	3411	0.956549	-0.0640893	0.701504	1.16761	Carna2023; Lu2021; Dong2021; Keller2016a; Keller2016b; Wang2022; Fitz2021; Wu2020b; Lugli2015; Visconte2023; Batabyal2023; Leidinger2013; Shigemizu2019; Wen2024; Zhai2024; Palade2024
miR-628-5p	-1	13	3215	0.936187	-0.0951312	0.0861357	1.47008	Carna2023; Lu2021; Dong2021; Keller2016a; Wang2022; Fitz2021; Wu2020a; Lugli2015; Batabyal2023; Shigemizu2019; Wen2024; Zhai2024; Palade2024
miR-629-3p	1	10	3035	1.24099	0.311491	11.5442	1.76317	Carna2023; Lu2021; Dong2021; Keller2016a; Keller2016b; Wang2022; Batabyal2023; Shigemizu2019; Wen2024; Zhai2024
miR-629-5p	-1	13	3238	0.998258	-0.00251486	0.0953999	0.652932	Carna2023; Lu2021; Dong2021; Keller2016a; Keller2016b; Wang2022; Fitz2021; Batabyal2023; Leidinger2013; Shigemizu2019; Wen2024; Zhai2024; Palade2024
miR-630	-1	6	2714	0.990275	-0.0140982	0.00359253	0.294595	Carna2023; Lu2021; Visconte2023; Batabyal2023; Shigemizu2019; Zhai2024
miR-631	1	5	2681	1.00617	0.00887997	0.0123883	0.471075	Carna2023; Lu2021; Batabyal2023; Shigemizu2019; Zhai2024
miR-632	1	7	2806	1.09724	0.133881	3.84899	1.3504	Carna2023; Lu2021; Dong2021; Wang2022; Batabyal2023; Shigemizu2019; Zhai2024
miR-633	-1	4	2669	0.956415	-0.0642911	0.198781	1.28857	Carna2023; Lu2021; Batabyal2023; Shigemizu2019
miR-634	1	8	2839	1.07993	0.110938	8.44172	0.76937	Carna2023; Lu2021; Dong2021; Wang2022; Visconte2023; Batabyal2023; Shigemizu2019; Zhai2024
miR-635	-1	5	2681	0.992212	-0.0112804	0.0271425	0.993333	Carna2023; Lu2021; Batabyal2023; Shigemizu2019; Zhai2024
miR-636	-1	12	3149	0.966998	-0.0484155	0.969069	0.0692947	Carna2023; Lu2021; Dong2021; Keller2016a; Keller2016b; Wang2022; Lugli2015; Visconte2023; Batabyal2023; Leidinger2013; Shigemizu2019; Zhai2024
miR-637	1	7	2806	1.18008	0.238885	4.89515	2.2431	Carna2023; Lu2021; Dong2021; Wang2022; Batabyal2023; Shigemizu2019; Zhai2024
miR-638	1	9	2863	1.00669	0.00961474	0.62319	0.366711	Carna2023; Lu2021; Dong2021; Wang2022; Kumar2017; Visconte2023; Batabyal2023; Shigemizu2019; Zhai2024
miR-639	-1	8	2839	0.850685	-0.233303	0.930777	1.61063	Carna2023; Lu2021; Dong2021; Wang2022; Visconte2023; Batabyal2023; Shigemizu2019; Zhai2024
[truncated: 651 more rows]

## Sheet: 1B
Significantly up and down regulated miRNAs described in the brain or in others tissues subjects (average expression level ≥10 rpmm).
All miRNAs	DOWNREGULATED	UPREGULATED	brain down	no brain down	brain up	no brain up
miR-122-5p	miR-122-5p	miR-125b-5p	let-7e-5p	miR-296-3p	miR-125b-5p	miR-615-3p
miR-17-5p	miR-17-5p	miR-4271	miR-103a-3p	miR-1268a	miR-371a-5p	miR-3614-5p
miR-223-3p	miR-223-3p	miR-519d-3p	miR-98-5p	miR-520f-5p	miR-186-5p	miR-514b-5p
miR-142-3p	miR-142-3p	miR-186-5p	miR-223-3p	miR-647	miR-4271	miR-6808-5p
miR-125b-5p	miR-126-5p	miR-1285-5p	miR-221-3p		miR-340-3p	miR-365b-5p
miR-126-5p	miR-93-5p	miR-484	miR-20a-5p		miR-134-5p	miR-4726-5p
miR-93-5p	miR-103a-3p	miR-371a-5p	miR-126-5p		miR-484	miR-4442
miR-4271	let-7e-5p	miR-663b	miR-6131		miR-212-5p	miR-6133
miR-103a-3p	miR-221-3p	miR-3943	miR-93-5p		miR-1285-5p	miR-637
let-7e-5p	miR-6131	miR-345-5p	miR-122-5p		miR-345-5p	miR-6890-5p
miR-221-3p	miR-4286	miR-3615	miR-106b-5p		miR-2110	miR-4700-5p
miR-519d-3p	miR-98-5p	miR-130b-5p	miR-17-5p		miR-3943	miR-1910-3p
miR-186-5p	miR-20a-5p	miR-6819-5p	miR-374a-5p		miR-3615	miR-3064-5p
miR-6131	miR-106b-5p	miR-134-5p	miR-454-3p		miR-4664-3p	miR-6846-3p
miR-4286	miR-374a-5p	miR-615-3p	miR-4433b-5p		miR-216a-3p	miR-4649-5p
miR-98-5p	miR-301a-3p	miR-6877-3p	miR-142-3p		let-7b-3p	miR-602
miR-20a-5p	miR-4433b-5p	miR-340-3p	miR-301a-3p		miR-6821-3p	miR-6865-5p
miR-1285-5p	miR-454-3p	miR-6775-3p	miR-4286		miR-663b	miR-4685-5p
miR-484	miR-296-3p	miR-2110	miR-548k		miR-130b-5p	miR-6886-3p
miR-371a-5p	miR-548k	miR-3614-5p	miR-646		miR-532-3p	miR-4294
miR-106b-5p	miR-1268a	miR-514b-5p	miR-92a-2-5p		miR-4324	miR-6890-3p
miR-663b	miR-646	miR-6808-5p			miR-654-5p	miR-550a-3p
miR-3943	miR-520f-5p	miR-654-5p			miR-589-5p	miR-7109-3p
miR-345-5p	miR-647	miR-1539			miR-6877-3p	miR-6747-3p
miR-374a-5p	miR-92a-2-5p	miR-211-3p			miR-211-3p	miR-4713-5p
miR-3615		miR-589-5p			miR-1539	miR-551a
miR-130b-5p		miR-4664-3p			miR-6775-3p	miR-6830-5p
miR-301a-3p		miR-216a-3p			miR-6819-5p	miR-4440
miR-4433b-5p		miR-365b-5p			miR-6809-3p	miR-6734-3p
miR-6819-5p		miR-4726-5p			miR-1229-3p	miR-6762-3p
miR-454-3p		miR-6716-3p			miR-4769-3p	miR-6734-5p
miR-134-5p		miR-1229-3p			miR-183-3p	miR-6745
miR-615-3p		miR-212-5p			miR-1976	miR-3173-5p
miR-6877-3p		miR-4442			miR-5699-5p	miR-6867-3p
miR-340-3p		miR-532-3p			miR-519d-3p	miR-4326
miR-6775-3p		miR-6133			miR-6827-3p	miR-6793-5p
miR-2110		miR-637			miR-4747-3p	miR-4669
miR-3614-5p		miR-6890-5p			miR-6716-3p	miR-4652-3p
miR-514b-5p		miR-4700-5p				miR-6772-5p
miR-6808-5p		let-7b-3p				miR-8060
miR-654-5p		miR-4769-3p				miR-3074-5p
miR-1539		miR-1976				miR-4533
miR-211-3p		miR-1910-3p				miR-6856-5p
miR-589-5p		miR-3064-5p				miR-4787-5p
miR-4664-3p		miR-6846-3p				miR-584-3p
miR-216a-3p		miR-4649-5p				miR-4773
miR-365b-5p		miR-602				miR-608
miR-4726-5p		miR-6865-5p				miR-6871-5p
miR-6716-3p		miR-4685-5p				miR-7976
miR-1229-3p		miR-6886-3p				miR-4780
miR-212-5p		miR-183-3p				miR-6780b-3p
miR-4442		miR-6821-3p				miR-3646
miR-532-3p		miR-4294				miR-7152-5p
miR-6133		miR-6890-3p				miR-6884-5p
miR-296-3p		miR-550a-3p				miR-371b-5p
miR-637		miR-4324				miR-3064-3p
miR-6890-5p		miR-7109-3p				miR-4251
miR-4700-5p		miR-6747-3p				miR-6764-5p
let-7b-3p		miR-4713-5p				miR-595
miR-548k		miR-6827-3p				miR-550a-3-5p
miR-4769-3p		miR-551a				miR-6751-3p
miR-1976		miR-6830-5p				miR-6872-5p
miR-1910-3p		miR-4440				miR-4731-3p
miR-3064-5p		miR-6734-3p				miR-1288-3p
miR-6846-3p		miR-6762-3p				miR-6738-3p
miR-4649-5p		miR-6734-5p				miR-6817-3p
miR-602		miR-6745				miR-5002-3p
miR-6865-5p		miR-3173-5p				miR-6790-5p
miR-4685-5p		miR-6867-3p				miR-5006-3p
miR-6886-3p		miR-4326				miR-5584-3p
miR-1268a		miR-6793-5p				let-7c-3p
miR-183-3p		miR-4669				miR-6773-3p
miR-6821-3p		miR-4652-3p				miR-3973
miR-4294		miR-6772-5p				miR-6766-3p
miR-6890-3p		miR-6809-3p				miR-4709-3p
miR-550a-3p		miR-8060				miR-8485
miR-4324		miR-3074-5p				miR-4682
miR-646		miR-4533				miR-3682-3p
miR-7109-3p		miR-6856-5p				miR-6742-3p
miR-6747-3p		miR-4787-5p				miR-6740-3p
miR-4713-5p		miR-584-3p				miR-7702
miR-6827-3p		miR-4747-3p				miR-6826-5p
miR-551a		miR-4773				miR-3127-5p
miR-6830-5p		miR-608				miR-4733-3p
miR-4440		miR-6871-5p				miR-371b-3p
miR-520f-5p		miR-7976				miR-5195-5p
miR-6734-3p		miR-4780				miR-2113
miR-6762-3p		miR-6780b-3p
miR-6734-5p		miR-3646
miR-6745		miR-7152-5p
miR-3173-5p		miR-6884-5p
miR-6867-3p		miR-371b-5p
miR-647		miR-3064-3p
miR-4326		miR-4251
miR-6793-5p		miR-6764-5p
miR-4669		miR-595
miR-4652-3p		miR-550a-3-5p
miR-6772-5p		miR-6751-3p
miR-6809-3p		miR-6872-5p
miR-8060		miR-4731-3p
miR-3074-5p		miR-1288-3p
miR-4533		miR-6738-3p
miR-6856-5p		miR-6817-3p
miR-4787-5p		miR-5002-3p
miR-584-3p		miR-6790-5p
miR-4747-3p		miR-5006-3p
miR-4773		miR-5584-3p
miR-608		let-7c-3p
miR-6871-5p		miR-6773-3p
miR-7976		miR-3973
miR-4780		miR-6766-3p
miR-6780b-3p		miR-4709-3p
miR-3646		miR-8485
miR-7152-5p		miR-4682
miR-6884-5p		miR-3682-3p
miR-371b-5p		miR-6742-3p
miR-3064-3p		miR-6740-3p
miR-4251		miR-7702
miR-6764-5p		miR-6826-5p
miR-595		miR-3127-5p
miR-550a-3-5p		miR-4733-3p
miR-6751-3p		miR-371b-3p
miR-6872-5p		miR-5699-5p
miR-4731-3p		miR-5195-5p
miR-1288-3p		miR-2113
miR-6738-3p
miR-6817-3p
miR-5002-3p
miR-6790-5p
miR-5006-3p
miR-5584-3p
let-7c-3p
miR-6773-3p
miR-3973
miR-6766-3p
miR-4709-3p
miR-8485
miR-92a-2-5p
miR-4682
miR-3682-3p
miR-6742-3p
miR-6740-3p
miR-7702
miR-6826-5p
miR-3127-5p
miR-4733-3p
miR-371b-3p
miR-5699-5p
miR-5195-5p
miR-2113

## Sheet: 1C
miRNA	Organ system	Tissue	Avg. expression
let-7b-3p	Heart	Heart	120.817
let-7b-3p	Skin	Keratinocyte	108.692
let-7b-3p	Spinal cord	Nucleus pulposus	105.647
let-7b-3p	Limb muscle	Fast twitch	98.5888
let-7b-3p	Vaginal tissue	Vaginal tissue	97.4643
let-7b-3p	Connective tissue	Cartilage	87.8906
let-7b-3p	Ovary	Theca	87.5477
let-7b-3p	Brain	Brain	87.0858
let-7b-3p	Skin	Epidermis	86.3735
let-7b-3p	Brain	Hippocampus	83.1344
let-7b-3p	Skin	Hair follicle	79.9346
let-7b-3p	Tonsil	Tonsil	77.4082
let-7b-3p	Pericardium	Pericardium	74.2068
let-7b-3p	Skin	Skin	71.1179
let-7b-3p	Brain	Cortex	70.8041
let-7b-3p	Liver	Liver	69.2296
let-7b-3p	Lung	Lung	68.9347
let-7b-3p	Skin	Foreskin	66.9305
let-7b-3p	Testis	Testis	66.4256
let-7b-3p	Skin	Dermis	65.7787
let-7b-3p	Cervix	Cervix	64.9842
let-7b-3p	Brain	Medulla oblongata	62.3252
let-7b-3p	Artery	Artery	58.5981
let-7b-3p	Immune system	Lymphocyte T	57.9576
let-7b-3p	Heart	Ventricle	55.24
let-7b-3p	Bronchus	ALI	54.8439
let-7b-3p	Prostate	Prostate	52.7905
let-7b-3p	Brain	Substantia nigra	52.3082
let-7b-3p	Stomach	Stomach	50.0498
let-7b-3p	Retina	Retina	48.6639
let-7b-3p	Brain	White matter	48.5079
let-7b-3p	Connective tissue	Ligament	44.9084
let-7b-3p	Kidney	CcRCC	44.3273
let-7b-3p	Immune system	Lymphocyte B	43.9506
let-7b-3p	Immune system	Dendritic cells	43.2748
let-7b-3p	Bone	Bone	42.1285
let-7b-3p	Glandular breast tissue	Glandular breast tissue	41.9081
let-7b-3p	Thyroid	Thyroid	41.1257
let-7b-3p	Spinal cord	Spinal cord	40.972
let-7b-3p	Salivary glands	Salivary glands	37.6207
let-7b-3p	Brain	Thalamus	36.9583
let-7b-3p	Kidney	Cortex	35.7794
let-7b-3p	Ovary	Ovary	34.6823
let-7b-3p	Brain	Choroid plexus	33.7234
let-7b-3p	Adipose	Adipose	33.2235
let-7b-3p	Blood	Blood	32.8266
let-7b-3p	Brain	Dura matter	32.5475
let-7b-3p	Brain	Cerebellum	32.3518
let-7b-3p	Lung	NSCLC	31.3228
let-7b-3p	Bone marrow	Bone marrow	31.213
let-7b-3p	Bowel	Colon	31.2068
let-7b-3p	Uterus	Uterus	31.0089
let-7b-3p	Pancreas	Islet	29.7965
let-7b-3p	Skin	Melanocyte	29.5668
let-7b-3p	Cornea	Cornea	29.4282
let-7b-3p	Brain	Hypothalamus	29.089
let-7b-3p	Bowel	Bowel	29.0696
let-7b-3p	Bowel	Ileum	28.7283
let-7b-3p	Brain	Arachnoid mater	27.703
let-7b-3p	Liver	HCC	27.4547
let-7b-3p	Pancreas	Pancreas	26.7656
let-7b-3p	Immune system	Cd34	25.9947
let-7b-3p	Sclera	Sclera	24.7057
let-7b-3p	Bowel	Duodenum	24.6972
let-7b-3p	Kidney	Kidney	24.6252
let-7b-3p	Bronchus	Bronchus	24.4311
let-7b-3p	Brain	Astrocyte	23.9653
let-7b-3p	Submandibular gland	Submandibular gland	23.315
let-7b-3p	Trachea	Trachea	23.2841
let-7b-3p	Oral cavity	Oral cavity	22.1666
let-7b-3p	Vein	Vein	22.0325
let-7b-3p	Nerve	Nerve	21.6788
let-7b-3p	Brain	Nucleus caudatus	21.6684
let-7b-3p	Blood	Plasma	21.5623
let-7b-3p	Immune system	Macrophage	21.3961
let-7b-3p	Brain	Temporal lobe	21.3263
let-7b-3p	Esophagus	Esophagus	21.0758
let-7b-3p	Brain	Occipital lobe	20.4087
let-7b-3p	Adrenal gland	Adrenal gland	19.9648
let-7b-3p	Bladder	Bladder	19.9207
let-7b-3p	Umbilical cord	Umbilical cord	19.5358
let-7b-3p	Heart	Atrium	19.4337
let-7b-3p	Blood	PBMC	18.7913
let-7b-3p	Brain	Frontal lobe	18.6376
let-7b-3p	Pleurae	Pleurae	18.4146
let-7b-3p	Heart	Pericardium	17.5289
let-7b-3p	Blood	Lymphocyte	17.046
let-7b-3p	Umbilical cord	Huvec	17.017
let-7b-3p	Aqueous humor	Aqueous humor	16.9052
let-7b-3p	Spleen	Spleen	16.8593
let-7b-3p	Lymph node	Lymph node	16.5587
let-7b-3p	Diaphragm	Diaphragm	16.2492
let-7b-3p	Tongue	Tongue	16.1363
let-7b-3p	Spinal cord	Csf	15.5875
let-7b-3p	Lung	Bronchus	15.3206
let-7b-3p	Blood	Serum	14.9581
let-7b-3p	Urine	Urine	14.8058
let-7b-3p	Heart	Limb muscle	14.546
let-7b-3p	Airway	Pharynx	13.4405
let-7b-3p	Immune system	Cd4	12.8539
let-7b-3p	Gallbladder	Gallbladder	12.528
let-7b-3p	Brain	Parietal lobe	12.3794
let-7b-3p	Bowel	Jejunum	12.1165
let-7b-3p	Brain	Pituitary gland	11.5134
let-7b-3p	Immune system	Natural killer	11.4056
let-7b-3p	Heart	Atrial appendage	11.1355
let-7b-3p	Limb muscle	Limb muscle	10.5867
let-7b-3p	Milk	Milk	10.3055
let-7b-3p	Saliva	Saliva	9.31905
let-7b-3p	Bowel	Small intestine	9.05638
let-7b-3p	Immune system	Lymphocyte	8.34813
let-7b-3p	Connective tissue	Temporomandibular joint	7.88825
let-7b-3p	Urethra	Urethra	6.25087
let-7b-3p	Brain	Grey matter	5.97171
let-7b-3p	Smooth muscle	Smooth muscle	5.24965
let-7b-3p	Immune system	Mononuclear cells	5.12274
let-7b-3p	Airway	Larynx	4.81939
let-7b-3p	Immune system	Basophils	4.57164
let-7b-3p	Blood	Platelet	4.05116
let-7b-3p	Lung	Lavage	3.70841
let-7b-3p	Brain	Meninges	2.48708
let-7b-3p	Immune system	Cd19	2.31072
let-7b-3p	Placenta	Chorionic villi	1.86341
let-7b-3p	Placenta	Placenta	1.76487
let-7b-3p	Testis	Sperm	1.74064
let-7b-3p	Nerve	Neuroblastoma	1.49851
let-7b-3p	Sweat	Sweat	1.38906
let-7b-3p	Testis	Semen	1.37278
let-7b-3p	Immune system	H9	1.01677
let-7b-3p	Stem cells	Embryo	0.984022
let-7b-3p	Kidney	HEK293	0.725078
let-7b-3p	Nerve	Neuron	0.71227
let-7b-3p	Tears	Tears	0.519778
let-7b-3p	Ovary	Oocyte	0.320209
let-7b-3p	Stem cells	LtNES	0.213341
let-7b-3p	Brain	Vestibulochlear complex	0.108547
let-7b-3p	Feces	Feces	0.027996
let-7c-3p	Skin	Hair follicle	14.5818
let-7c-3p	Pericardium	Pericardium	13.6671
let-7c-3p	Connective tissue	Cartilage	11.5441
let-7c-3p	Cornea	Cornea	11.498
let-7c-3p	Umbilical cord	Huvec	11.0175
let-7c-3p	Brain	Vestibulochlear complex	10.3887
let-7c-3p	Umbilical cord	Umbilical cord	10.2179
let-7c-3p	Brain	Brain	9.97258
let-7c-3p	Airway	Pharynx	9.71898
let-7c-3p	Blood	Plasma	9.60067
let-7c-3p	Skin	Epidermis	8.69819
let-7c-3p	Cervix	Cervix	8.65329
let-7c-3p	Stem cells	LtNES	8.62488
let-7c-3p	Brain	Medulla oblongata	8.23782
let-7c-3p	Lung	Lung	7.95366
let-7c-3p	Heart	Heart	7.92545
let-7c-3p	Brain	Astrocyte	7.51202
let-7c-3p	Brain	Pituitary gland	7.44661
let-7c-3p	Blood	Serum	7.43869
let-7c-3p	Spinal cord	Nucleus pulposus	7.22822
let-7c-3p	Sclera	Sclera	6.69595
let-7c-3p	Heart	Atrium	6.68779
let-7c-3p	Ovary	Ovary	5.77944
let-7c-3p	Brain	Arachnoid mater	5.65699
let-7c-3p	Tonsil	Tonsil	5.60595
let-7c-3p	Brain	Substantia nigra	5.58995
let-7c-3p	Artery	Artery	5.253
let-7c-3p	Skin	Keratinocyte	4.73086
let-7c-3p	Liver	Liver	4.65032
let-7c-3p	Brain	Choroid plexus	4.56749
let-7c-3p	Vaginal tissue	Vaginal tissue	4.52044
let-7c-3p	Urethra	Urethra	4.43498
let-7c-3p	Thyroid	Thyroid	4.34942
let-7c-3p	Brain	Thalamus	4.23591
let-7c-3p	Heart	Atrial appendage	4.12282
let-7c-3p	Brain	Hypothalamus	4.05265
let-7c-3p	Heart	Limb muscle	4.02342
let-7c-3p	Nerve	Nerve	3.94737
let-7c-3p	Submandibular gland	Submandibular gland	3.87901
let-7c-3p	Brain	Parietal lobe	3.82233
let-7c-3p	Liver	HCC	3.69157
let-7c-3p	Immune system	Cd34	3.6883
let-7c-3p	Heart	Ventricle	3.67871
let-7c-3p	Prostate	Prostate	3.62569
let-7c-3p	Brain	Hippocampus	3.57459
let-7c-3p	Tongue	Tongue	3.4592
let-7c-3p	Bronchus	ALI	3.40741
let-7c-3p	Brain	White matter	3.40335
let-7c-3p	Connective tissue	Ligament	3.38116
let-7c-3p	Skin	Skin	3.34881
let-7c-3p	Heart	Pericardium	3.29735
let-7c-3p	Trachea	Trachea	3.20702
let-7c-3p	Brain	Nucleus caudatus	3.20561
let-7c-3p	Brain	Frontal lobe	3.14591
let-7c-3p	Spinal cord	Spinal cord	3.04517
let-7c-3p	Adipose	Adipose	2.99775
let-7c-3p	Brain	Cerebellum	2.88342
let-7c-3p	Kidney	Cortex	2.87086
let-7c-3p	Brain	Occipital lobe	2.70782
let-7c-3p	Urine	Urine	2.53712
let-7c-3p	Aqueous humor	Aqueous humor	2.53522
let-7c-3p	Brain	Temporal lobe	2.34212
let-7c-3p	Pancreas	Pancreas	2.27955
let-7c-3p	Gallbladder	Gallbladder	2.27845
let-7c-3p	Glandular breast tissue	Glandular breast tissue	2.27782
let-7c-3p	Testis	Testis	2.20377
let-7c-3p	Brain	Cortex	2.18953
let-7c-3p	Pleurae	Pleurae	2.13563
let-7c-3p	Bronchus	Bronchus	2.08859
let-7c-3p	Bone	Bone	2.03861
let-7c-3p	Esophagus	Esophagus	1.99248
let-7c-3p	Immune system	Dendritic cells	1.97428
let-7c-3p	Kidney	CcRCC	1.90524
let-7c-3p	Brain	Dura matter	1.90163
let-7c-3p	Ovary	Theca	1.86717
let-7c-3p	Uterus	Uterus	1.82776
let-7c-3p	Diaphragm	Diaphragm	1.67682
let-7c-3p	Adrenal gland	Adrenal gland	1.66106
let-7c-3p	Lung	Bronchus	1.53436
let-7c-3p	Brain	Grey matter	1.49128
let-7c-3p	Salivary glands	Salivary glands	1.47475
let-7c-3p	Retina	Retina	1.35279
let-7c-3p	Bowel	Small intestine	1.30518
let-7c-3p	Vein	Vein	1.29362
let-7c-3p	Stomach	Stomach	1.22778
let-7c-3p	Skin	Dermis	1.02742
let-7c-3p	Lymph node	Lymph node	0.992458
let-7c-3p	Skin	Foreskin	0.964955
let-7c-3p	Lung	NSCLC	0.946919
let-7c-3p	Limb muscle	Fast twitch	0.923871
let-7c-3p	Nerve	Neuron	0.806319
let-7c-3p	Kidney	Kidney	0.800845
let-7c-3p	Connective tissue	Temporomandibular joint	0.770597
let-7c-3p	Bladder	Bladder	0.734466
let-7c-3p	Placenta	Chorionic villi	0.714992
let-7c-3p	Bowel	Jejunum	0.70493
let-7c-3p	Blood	Blood	0.643819
let-7c-3p	Skin	Melanocyte	0.642984
let-7c-3p	Oral cavity	Oral cavity	0.561459
let-7c-3p	Limb muscle	Limb muscle	0.547894
let-7c-3p	Placenta	Placenta	0.538663
let-7c-3p	Pancreas	Islet	0.526965
let-7c-3p	Bowel	Colon	0.435711
let-7c-3p	Brain	Meninges	0.402229
let-7c-3p	Bowel	Duodenum	0.369995
let-7c-3p	Spleen	Spleen	0.29641
let-7c-3p	Immune system	Macrophage	0.255585
let-7c-3p	Blood	PBMC	0.248305
let-7c-3p	Testis	Sperm	0.243747
let-7c-3p	Saliva	Saliva	0.227566
let-7c-3p	Spinal cord	Csf	0.215866
let-7c-3p	Immune system	Lymphocyte B	0.194894
let-7c-3p	Bowel	Bowel	0.191333
let-7c-3p	Immune system	Lymphocyte T	0.176266
let-7c-3p	Airway	Larynx	0.172648
let-7c-3p	Immune system	Lymphocyte	0.157616
let-7c-3p	Immune system	Cd4	0.141037
let-7c-3p	Bone marrow	Bone marrow	0.121955
let-7c-3p	Nerve	Neuroblastoma	0.112895
let-7c-3p	Bowel	Ileum	0.112577
let-7c-3p	Testis	Semen	0.108139
let-7c-3p	Milk	Milk	0.0895337
let-7c-3p	Tears	Tears	0.0847953
let-7c-3p	Stem cells	Embryo	0.0714732
let-7c-3p	Lung	Lavage	0.05592
let-7c-3p	Immune system	Basophils	0.028091
let-7c-3p	Immune system	Natural killer	0.0205114
let-7c-3p	Ovary	Oocyte	0.013301
let-7c-3p	Immune system	Cd19	0.00946811
let-7c-3p	Blood	Lymphocyte	0.00882378
let-7c-3p	Immune system	Mononuclear cells	0.00227572
let-7e-5p	Pancreas	Islet	12212
let-7e-5p	Brain	Choroid plexus	10369.9
let-7e-5p	Ovary	Theca	8695.14
let-7e-5p	Brain	Hypothalamus	7838.09
let-7e-5p	Brain	Pituitary gland	7836.93
let-7e-5p	Brain	Substantia nigra	6914.04
let-7e-5p	Brain	Arachnoid mater	6548.44
let-7e-5p	Brain	Grey matter	6470.29
let-7e-5p	Sclera	Sclera	5934.76
let-7e-5p	Lymph node	Lymph node	5765.18
let-7e-5p	Lung	Lung	5702.95
let-7e-5p	Brain	White matter	4662.82
let-7e-5p	Brain	Cerebellum	4595.46
let-7e-5p	Submandibular gland	Submandibular gland	4590.17
let-7e-5p	Brain	Occipital lobe	4468.35
let-7e-5p	Brain	Dura matter	4274.93
let-7e-5p	Brain	Frontal lobe	4246.59
let-7e-5p	Retina	Retina	3732.43
let-7e-5p	Heart	Pericardium	3672.75
let-7e-5p	Brain	Hippocampus	3631.67
let-7e-5p	Brain	Medulla oblongata	3590.93
let-7e-5p	Heart	Atrium	3440.54
let-7e-5p	Brain	Temporal lobe	3286.07
let-7e-5p	Nerve	Nerve	3258.89
let-7e-5p	Skin	Foreskin	3216.98
let-7e-5p	Brain	Parietal lobe	2931.33
let-7e-5p	Brain	Thalamus	2838.82
let-7e-5p	Brain	Nucleus caudatus	2792.38
let-7e-5p	Adipose	Adipose	2736.43
let-7e-5p	Heart	Atrial appendage	2673.55
let-7e-5p	Lung	Bronchus	2650.67
let-7e-5p	Immune system	Macrophage	2637.13
let-7e-5p	Skin	Keratinocyte	2623.4
let-7e-5p	Esophagus	Esophagus	2482.97
let-7e-5p	Urethra	Urethra	2476.53
let-7e-5p	Trachea	Trachea	2450.95
let-7e-5p	Vaginal tissue	Vaginal tissue	2437.75
let-7e-5p	Placenta	Chorionic villi	2423.29
let-7e-5p	Placenta	Placenta	2301
let-7e-5p	Umbilical cord	Huvec	2259.51
let-7e-5p	Heart	Heart	2221.01
let-7e-5p	Cervix	Cervix	2099.41
let-7e-5p	Diaphragm	Diaphragm	2065.28
let-7e-5p	Heart	Ventricle	2047.25
let-7e-5p	Brain	Brain	2045.45
let-7e-5p	Gallbladder	Gallbladder	2043.2
let-7e-5p	Immune system	Basophils	2006.4
let-7e-5p	Skin	Dermis	1900.07
let-7e-5p	Immune system	Cd34	1862.8
let-7e-5p	Thyroid	Thyroid	1755.14
let-7e-5p	Bowel	Small intestine	1734.67
let-7e-5p	Kidney	Cortex	1731.18
let-7e-5p	Spinal cord	Nucleus pulposus	1632.53
let-7e-5p	Airway	Pharynx	1603.25
let-7e-5p	Skin	Skin	1596.57
let-7e-5p	Adrenal gland	Adrenal gland	1564.07
let-7e-5p	Heart	Limb muscle	1552.87
let-7e-5p	Bronchus	ALI	1531.23
let-7e-5p	Spleen	Spleen	1528.87
let-7e-5p	Ovary	Ovary	1522.19
let-7e-5p	Tongue	Tongue	1485.27
let-7e-5p	Glandular breast tissue	Glandular breast tissue	1482.7
let-7e-5p	Artery	Artery	1477.83
let-7e-5p	Limb muscle	Limb muscle	1450.22
let-7e-5p	Kidney	CcRCC	1397.91
let-7e-5p	Skin	Melanocyte	1343.65
let-7e-5p	Brain	Cortex	1320.91
let-7e-5p	Bronchus	Bronchus	1303.98
let-7e-5p	Bowel	Jejunum	1277.78
let-7e-5p	Umbilical cord	Umbilical cord	1271.97
let-7e-5p	Prostate	Prostate	1245.45
let-7e-5p	Uterus	Uterus	1236.83
let-7e-5p	Liver	Liver	1102.6
let-7e-5p	Lung	NSCLC	1070.17
let-7e-5p	Tonsil	Tonsil	1012.03
let-7e-5p	Brain	Astrocyte	970.543
let-7e-5p	Bladder	Bladder	969.37
let-7e-5p	Connective tissue	Cartilage	938.449
let-7e-5p	Skin	Hair follicle	859.106
let-7e-5p	Salivary glands	Salivary glands	806.979
let-7e-5p	Spinal cord	Spinal cord	796.577
let-7e-5p	Pancreas	Pancreas	790.323
let-7e-5p	Vein	Vein	776.001
let-7e-5p	Pericardium	Pericardium	747.724
let-7e-5p	Stomach	Stomach	717.973
let-7e-5p	Spinal cord	Csf	711.819
let-7e-5p	Kidney	Kidney	688.287
let-7e-5p	Skin	Epidermis	635.701
let-7e-5p	Testis	Testis	633.162
let-7e-5p	Aqueous humor	Aqueous humor	604.036
let-7e-5p	Limb muscle	Fast twitch	593.791
let-7e-5p	Bowel	Ileum	590.623
let-7e-5p	Immune system	Dendritic cells	589.933
let-7e-5p	Nerve	Neuroblastoma	579.214
let-7e-5p	Bone	Bone	577.669
let-7e-5p	Bowel	Colon	569.705
let-7e-5p	Bowel	Duodenum	563.492
let-7e-5p	Liver	HCC	525.422
let-7e-5p	Pleurae	Pleurae	516.845
let-7e-5p	Blood	Plasma	472.135
let-7e-5p	Urine	Urine	467.291
let-7e-5p	Immune system	Cd4	414.221
let-7e-5p	Immune system	Lymphocyte T	353.606
let-7e-5p	Oral cavity	Oral cavity	350.205
let-7e-5p	Cornea	Cornea	332.434
let-7e-5p	Blood	Platelet	312.693
let-7e-5p	Connective tissue	Ligament	306.482
let-7e-5p	Blood	Serum	279.356
let-7e-5p	Immune system	Lymphocyte	273.517
let-7e-5p	Blood	Blood	262.109
let-7e-5p	Stem cells	LtNES	206.368
let-7e-5p	Immune system	Lymphocyte B	206.238
let-7e-5p	Blood	PBMC	204.794
let-7e-5p	Bone marrow	Bone marrow	196.971
let-7e-5p	Connective tissue	Temporomandibular joint	189.008
let-7e-5p	Bowel	Bowel	118.45
let-7e-5p	Immune system	Cd19	109.009
let-7e-5p	Brain	Meninges	103.779
let-7e-5p	Smooth muscle	Smooth muscle	88.6264
let-7e-5p	Airway	Larynx	78.5975
let-7e-5p	Milk	Milk	74.8199
let-7e-5p	Stem cells	Embryo	63.4649
let-7e-5p	Lung	Lavage	56.6479
let-7e-5p	Saliva	Saliva	48.3611
let-7e-5p	Immune system	Natural killer	47.8661
let-7e-5p	Ovary	Oocyte	42.6759
let-7e-5p	Testis	Sperm	34.9429
let-7e-5p	Brain	Vestibulochlear complex	33.2591
let-7e-5p	Tears	Tears	32.4429
let-7e-5p	Blood	Lymphocyte	24.2432
let-7e-5p	Immune system	H9	22.8773
let-7e-5p	Sweat	Sweat	19.2764
let-7e-5p	Immune system	Mononuclear cells	18.4171
let-7e-5p	Testis	Semen	13.9342
let-7e-5p	Nerve	Neuron	11.7865
let-7e-5p	Kidney	HEK293	1.34657
let-7e-5p	Feces	Feces	0.396015
miR-103a-3p	Lymph node	Lymph node	15080.7
miR-103a-3p	Immune system	Lymphocyte B	13248.7
miR-103a-3p	Immune system	Dendritic cells	12302.7
miR-103a-3p	Connective tissue	Cartilage	8798.16
miR-103a-3p	Stem cells	LtNES	8520.85
miR-103a-3p	Immune system	Macrophage	7465.75
miR-103a-3p	Pancreas	Islet	7338.31
miR-103a-3p	Bronchus	Bronchus	6938.04
miR-103a-3p	Skin	Keratinocyte	6505.32
miR-103a-3p	Skin	Foreskin	5981.65
miR-103a-3p	Lung	NSCLC	5745.56
miR-103a-3p	Brain	Pituitary gland	5633.48
miR-103a-3p	Vaginal tissue	Vaginal tissue	5506.54
miR-103a-3p	Salivary glands	Salivary glands	5328.78
miR-103a-3p	Blood	Plasma	5311.07
miR-103a-3p	Skin	Epidermis	5290.63
miR-103a-3p	Placenta	Chorionic villi	5181.79
miR-103a-3p	Brain	Parietal lobe	5142.25
miR-103a-3p	Skin	Dermis	5121.31
miR-103a-3p	Immune system	Cd34	5065.42
miR-103a-3p	Cervix	Cervix	4988.59
miR-103a-3p	Brain	Brain	4950.64
miR-103a-3p	Adrenal gland	Adrenal gland	4862.81
miR-103a-3p	Liver	HCC	4813.53
miR-103a-3p	Immune system	Basophils	4719.45
miR-103a-3p	Brain	Nucleus caudatus	4546.75
miR-103a-3p	Brain	Substantia nigra	4346.67
miR-103a-3p	Thyroid	Thyroid	4230.72
miR-103a-3p	Brain	Cortex	4192.58
miR-103a-3p	Brain	Thalamus	4141.1
miR-103a-3p	Blood	PBMC	4104.9
miR-103a-3p	Skin	Skin	4091.44
miR-103a-3p	Brain	Temporal lobe	4081.59
miR-103a-3p	Placenta	Placenta	4031.12
miR-103a-3p	Brain	Occipital lobe	3972.99
miR-103a-3p	Skin	Hair follicle	3800.75
miR-103a-3p	Bowel	Colon	3750.5
miR-103a-3p	Brain	Cerebellum	3694.11
miR-103a-3p	Brain	Frontal lobe	3690.57
miR-103a-3p	Bronchus	ALI	3554.97
miR-103a-3p	Immune system	Lymphocyte	3540.32
miR-103a-3p	Immune system	Cd4	3525.94
miR-103a-3p	Pleurae	Pleurae	3514.87
miR-103a-3p	Tonsil	Tonsil	3509.67
miR-103a-3p	Liver	Liver	3415.38
miR-103a-3p	Brain	White matter	3265.31
miR-103a-3p	Spleen	Spleen	3224.23
miR-103a-3p	Brain	Grey matter	3169.62
miR-103a-3p	Skin	Melanocyte	3169.23
miR-103a-3p	Glandular breast tissue	Glandular breast tissue	3155.91
miR-103a-3p	Heart	Heart	3134.46
miR-103a-3p	Umbilical cord	Umbilical cord	3109.79
miR-103a-3p	Bone marrow	Bone marrow	3091.84
miR-103a-3p	Stomach	Stomach	3073.98
miR-103a-3p	Blood	Blood	3048.66
miR-103a-3p	Pericardium	Pericardium	3011.51
miR-103a-3p	Pancreas	Pancreas	2982.87
miR-103a-3p	Umbilical cord	Huvec	2974.34
miR-103a-3p	Brain	Hippocampus	2963.73
miR-103a-3p	Bladder	Bladder	2884.26
miR-103a-3p	Cornea	Cornea	2877.81
miR-103a-3p	Heart	Atrium	2800.23
miR-103a-3p	Kidney	Cortex	2749.3
miR-103a-3p	Immune system	Natural killer	2700.4
miR-103a-3p	Brain	Arachnoid mater	2667.42
miR-103a-3p	Brain	Medulla oblongata	2663.88
miR-103a-3p	Adipose	Adipose	2644.53
miR-103a-3p	Lung	Lung	2644.35
miR-103a-3p	Ovary	Theca	2623.88
miR-103a-3p	Brain	Dura matter	2589.45
miR-103a-3p	Blood	Serum	2556.23
miR-103a-3p	Heart	Pericardium	2522.56
miR-103a-3p	Blood	Lymphocyte	2444.38
miR-103a-3p	Artery	Artery	2434.66
miR-103a-3p	Urethra	Urethra	2360.87
miR-103a-3p	Connective tissue	Ligament	2319.91
miR-103a-3p	Brain	Astrocyte	2310.3
miR-103a-3p	Immune system	Lymphocyte T	2305.35
miR-103a-3p	Nerve	Nerve	2282.11
miR-103a-3p	Kidney	Kidney	2255.98
miR-103a-3p	Heart	Ventricle	2221.12
miR-103a-3p	Bowel	Duodenum	2196.47
miR-103a-3p	Bone	Bone	2189.67
miR-103a-3p	Vein	Vein	2137.24
miR-103a-3p	Heart	Atrial appendage	2124.93
miR-103a-3p	Tongue	Tongue	2085.39
miR-103a-3p	Bowel	Bowel	2058.68
miR-103a-3p	Oral cavity	Oral cavity	2056.75
miR-103a-3p	Lung	Bronchus	2039.59
miR-103a-3p	Trachea	Trachea	2024.36
miR-103a-3p	Sclera	Sclera	2013.17
miR-103a-3p	Uterus	Uterus	2010.86
miR-103a-3p	Ovary	Ovary	1905.4
miR-103a-3p	Esophagus	Esophagus	1842.74
miR-103a-3p	Prostate	Prostate	1814.99
miR-103a-3p	Airway	Pharynx	1751.59
miR-103a-3p	Retina	Retina	1642.09
miR-103a-3p	Heart	Limb muscle	1623.2
miR-103a-3p	Submandibular gland	Submandibular gland	1615.86
miR-103a-3p	Gallbladder	Gallbladder	1603.24
miR-103a-3p	Kidney	CcRCC	1497.83
miR-103a-3p	Diaphragm	Diaphragm	1487.22
miR-103a-3p	Spinal cord	Nucleus pulposus	1471.08
miR-103a-3p	Bowel	Jejunum	1377.43
miR-103a-3p	Brain	Hypothalamus	1374.25
miR-103a-3p	Connective tissue	Temporomandibular joint	1328.2
miR-103a-3p	Immune system	Mononuclear cells	1314.61
miR-103a-3p	Urine	Urine	1239.65
miR-103a-3p	Brain	Vestibulochlear complex	1145.99
miR-103a-3p	Blood	Platelet	1136.23
miR-103a-3p	Brain	Choroid plexus	1088.7
miR-103a-3p	Nerve	Neuroblastoma	1057.29
miR-103a-3p	Bowel	Small intestine	1014.26
miR-103a-3p	Bowel	Ileum	958.596
miR-103a-3p	Aqueous humor	Aqueous humor	939.681
miR-103a-3p	Limb muscle	Fast twitch	926.185
miR-103a-3p	Spinal cord	Spinal cord	868.25
miR-103a-3p	Spinal cord	Csf	780.494
miR-103a-3p	Stem cells	Embryo	593.475
miR-103a-3p	Limb muscle	Limb muscle	578.264
miR-103a-3p	Testis	Testis	574.061
miR-103a-3p	Immune system	Cd19	526.766
miR-103a-3p	Airway	Larynx	476.276
miR-103a-3p	Brain	Meninges	414.1
miR-103a-3p	Saliva	Saliva	338.493
miR-103a-3p	Smooth muscle	Smooth muscle	326.096
miR-103a-3p	Milk	Milk	255.841
miR-103a-3p	Testis	Semen	156.391
miR-103a-3p	Immune system	H9	126.334
miR-103a-3p	Lung	Lavage	119.904
miR-103a-3p	Testis	Sperm	118.021
miR-103a-3p	Sweat	Sweat	75.9156
miR-103a-3p	Kidney	HEK293	26.6207
miR-103a-3p	Tears	Tears	26.4037
miR-103a-3p	Nerve	Neuron	20.1003
miR-103a-3p	Ovary	Oocyte	6.65766
miR-103a-3p	Feces	Feces	4.47995
miR-106b-5p	Immune system	Lymphocyte B	2932.65
miR-106b-5p	Lung	Bronchus	2203.72
miR-106b-5p	Heart	Pericardium	2135.84
miR-106b-5p	Salivary glands	Salivary glands	1801.17
miR-106b-5p	Adipose	Adipose	1533
miR-106b-5p	Brain	Dura matter	1490.06
miR-106b-5p	Brain	Substantia nigra	1489.17
miR-106b-5p	Spleen	Spleen	1459.83
miR-106b-5p	Stem cells	LtNES	1449.77
miR-106b-5p	Esophagus	Esophagus	1449.57
miR-106b-5p	Gallbladder	Gallbladder	1424.89
miR-106b-5p	Tongue	Tongue	1336.88
miR-106b-5p	Kidney	Cortex	1284.23
miR-106b-5p	Urethra	Urethra	1201.01
miR-106b-5p	Brain	Arachnoid mater	1192.81
miR-106b-5p	Vein	Vein	1190.62
miR-106b-5p	Nerve	Nerve	1160.12
miR-106b-5p	Heart	Atrial appendage	1120.06
miR-106b-5p	Heart	Atrium	1105.71
miR-106b-5p	Blood	Plasma	1044.39
miR-106b-5p	Skin	Epidermis	983.788
miR-106b-5p	Brain	White matter	960.843
miR-106b-5p	Thyroid	Thyroid	927.621
miR-106b-5p	Skin	Keratinocyte	918.377
miR-106b-5p	Lymph node	Lymph node	913.667
miR-106b-5p	Submandibular gland	Submandibular gland	872.768
miR-106b-5p	Brain	Thalamus	820.514
miR-106b-5p	Heart	Limb muscle	809.909
miR-106b-5p	Brain	Vestibulochlear complex	738.49
miR-106b-5p	Adrenal gland	Adrenal gland	738.407
miR-106b-5p	Lung	NSCLC	736.387
miR-106b-5p	Blood	Blood	707.293
miR-106b-5p	Diaphragm	Diaphragm	696.637
miR-106b-5p	Brain	Nucleus caudatus	651.019
miR-106b-5p	Pleurae	Pleurae	650.41
miR-106b-5p	Bowel	Jejunum	643.334
miR-106b-5p	Brain	Medulla oblongata	638.546
miR-106b-5p	Placenta	Placenta	610.696
miR-106b-5p	Trachea	Trachea	609.88
miR-106b-5p	Brain	Temporal lobe	600.253
miR-106b-5p	Brain	Occipital lobe	595.077
miR-106b-5p	Brain	Cerebellum	594.563
miR-106b-5p	Bowel	Small intestine	581.539
miR-106b-5p	Skin	Dermis	541.874
miR-106b-5p	Brain	Frontal lobe	528.45
miR-106b-5p	Pericardium	Pericardium	516.693
miR-106b-5p	Sclera	Sclera	514.641
miR-106b-5p	Bone marrow	Bone marrow	454.971
miR-106b-5p	Umbilical cord	Umbilical cord	428.574
miR-106b-5p	Skin	Foreskin	421.188
miR-106b-5p	Immune system	Lymphocyte T	413.617
miR-106b-5p	Bone	Bone	406.679
miR-106b-5p	Urine	Urine	387.571
miR-106b-5p	Bowel	Bowel	382.05
miR-106b-5p	Brain	Parietal lobe	373.922
miR-106b-5p	Vaginal tissue	Vaginal tissue	373.364
miR-106b-5p	Cornea	Cornea	361.718
miR-106b-5p	Bowel	Colon	352.966
miR-106b-5p	Tonsil	Tonsil	343.117
miR-106b-5p	Brain	Astrocyte	335.409
miR-106b-5p	Skin	Skin	332.709
miR-106b-5p	Kidney	Kidney	332.594
miR-106b-5p	Pancreas	Pancreas	331.644
miR-106b-5p	Immune system	Lymphocyte	330.639
miR-106b-5p	Bladder	Bladder	326.713
miR-106b-5p	Stomach	Stomach	314.568
miR-106b-5p	Immune system	Cd4	303.657
miR-106b-5p	Bronchus	Bronchus	303.641
miR-106b-5p	Brain	Hypothalamus	290.44
miR-106b-5p	Blood	Serum	286.671
miR-106b-5p	Brain	Brain	266.669
miR-106b-5p	Lung	Lung	266.177
miR-106b-5p	Liver	HCC	235.086
miR-106b-5p	Cervix	Cervix	226.109
miR-106b-5p	Brain	Grey matter	219.471
miR-106b-5p	Immune system	Natural killer	218.13
miR-106b-5p	Connective tissue	Cartilage	209.694
miR-106b-5p	Heart	Heart	206.855
miR-106b-5p	Immune system	Cd34	203.844
miR-106b-5p	Skin	Melanocyte	203.634
miR-106b-5p	Oral cavity	Oral cavity	203.052
miR-106b-5p	Brain	Choroid plexus	200.117
miR-106b-5p	Brain	Hippocampus	198.017
miR-106b-5p	Limb muscle	Limb muscle	198.002
miR-106b-5p	Blood	Lymphocyte	194.571
miR-106b-5p	Immune system	Dendritic cells	179.871
miR-106b-5p	Artery	Artery	171.244
miR-106b-5p	Immune system	Mononuclear cells	165.5
miR-106b-5p	Brain	Pituitary gland	163.028
miR-106b-5p	Connective tissue	Ligament	162.394
miR-106b-5p	Glandular breast tissue	Glandular breast tissue	143.208
miR-106b-5p	Uterus	Uterus	136.742
miR-106b-5p	Blood	PBMC	132.757
miR-106b-5p	Testis	Testis	124.541
miR-106b-5p	Immune system	Macrophage	113.814
miR-106b-5p	Kidney	CcRCC	103.209
miR-106b-5p	Connective tissue	Temporomandibular joint	100.057
miR-106b-5p	Heart	Ventricle	92.1279
miR-106b-5p	Skin	Hair follicle	90.1492
miR-106b-5p	Pancreas	Islet	85.4894
miR-106b-5p	Bowel	Ileum	82.9781
miR-106b-5p	Bronchus	ALI	79.7463
miR-106b-5p	Umbilical cord	Huvec	79.0552
miR-106b-5p	Ovary	Ovary	77.8262
miR-106b-5p	Spinal cord	Nucleus pulposus	75.1443
miR-106b-5p	Bowel	Duodenum	73.3493
miR-106b-5p	Spinal cord	Spinal cord	70.3591
miR-106b-5p	Airway	Pharynx	69.715
miR-106b-5p	Brain	Cortex	68.6227
miR-106b-5p	Prostate	Prostate	67.3516
miR-106b-5p	Liver	Liver	63.8987
miR-106b-5p	Aqueous humor	Aqueous humor	63.0843
miR-106b-5p	Airway	Larynx	60.763
miR-106b-5p	Stem cells	Embryo	47.202
miR-106b-5p	Nerve	Neuroblastoma	45.9165
miR-106b-5p	Milk	Milk	38.6382
miR-106b-5p	Immune system	Basophils	34.7832
miR-106b-5p	Ovary	Theca	31.7493
miR-106b-5p	Retina	Retina	29.7962
miR-106b-5p	Immune system	H9	28.9779
miR-106b-5p	Placenta	Chorionic villi	28.7758
miR-106b-5p	Smooth muscle	Smooth muscle	28.1011
miR-106b-5p	Limb muscle	Fast twitch	24.2167
miR-106b-5p	Nerve	Neuron	19.6388
miR-106b-5p	Blood	Platelet	16.987
miR-106b-5p	Brain	Meninges	15.8851
miR-106b-5p	Immune system	Cd19	15.0215
miR-106b-5p	Lung	Lavage	11.2501
miR-106b-5p	Testis	Sperm	10.3943
miR-106b-5p	Saliva	Saliva	8.67677
miR-106b-5p	Testis	Semen	6.94622
miR-106b-5p	Spinal cord	Csf	3.70295
miR-106b-5p	Sweat	Sweat	3.54818
miR-106b-5p	Tears	Tears	1.50662
miR-106b-5p	Kidney	HEK293	0.621496
miR-106b-5p	Ovary	Oocyte	0.550333
miR-106b-5p	Feces	Feces	0.242856
miR-122-5p	Liver	HCC	175335
miR-122-5p	Liver	Liver	62395.8
miR-122-5p	Blood	Serum	15878.5
miR-122-5p	Blood	Plasma	8546
miR-122-5p	Vein	Vein	8410.97
miR-122-5p	Heart	Atrial appendage	6469.98
miR-122-5p	Gallbladder	Gallbladder	4965.49
miR-122-5p	Glandular breast tissue	Glandular breast tissue	4903.65
miR-122-5p	Kidney	Kidney	4427.92
miR-122-5p	Kidney	Cortex	4237.92
miR-122-5p	Adrenal gland	Adrenal gland	2987.95
miR-122-5p	Blood	Blood	2750.77
miR-122-5p	Bowel	Colon	2403.81
miR-122-5p	Aqueous humor	Aqueous humor	1878.25
miR-122-5p	Brain	Choroid plexus	1708.43
miR-122-5p	Esophagus	Esophagus	1616.31
miR-122-5p	Immune system	H9	784.438
miR-122-5p	Testis	Sperm	546.165
miR-122-5p	Spleen	Spleen	546.12
miR-122-5p	Lymph node	Lymph node	504.798
miR-122-5p	Immune system	Basophils	503.671
miR-122-5p	Lung	Lung	478.235
miR-122-5p	Heart	Pericardium	452.234
miR-122-5p	Cornea	Cornea	436.29
miR-122-5p	Heart	Limb muscle	435.946
miR-122-5p	Bronchus	Bronchus	427.26
miR-122-5p	Bowel	Jejunum	316.821
miR-122-5p	Brain	Dura matter	311.197
miR-122-5p	Placenta	Chorionic villi	308.392
miR-122-5p	Brain	Astrocyte	298.562
miR-122-5p	Adipose	Adipose	224.015
miR-122-5p	Thyroid	Thyroid	199.309
miR-122-5p	Diaphragm	Diaphragm	185.448
miR-122-5p	Tears	Tears	183.4
miR-122-5p	Testis	Semen	176.987
miR-122-5p	Nerve	Nerve	167.687
miR-122-5p	Heart	Atrium	165.309
miR-122-5p	Testis	Testis	159.429
miR-122-5p	Brain	Temporal lobe	152.144
miR-122-5p	Brain	Cerebellum	143.117
miR-122-5p	Brain	Medulla oblongata	141.585
miR-122-5p	Spinal cord	Spinal cord	139.181
miR-122-5p	Pericardium	Pericardium	136.22
miR-122-5p	Skin	Skin	135.28
miR-122-5p	Spinal cord	Csf	134.314
miR-122-5p	Trachea	Trachea	127.162
miR-122-5p	Lung	Bronchus	126.264
miR-122-5p	Tongue	Tongue	126.038
miR-122-5p	Brain	Substantia nigra	125.77
miR-122-5p	Sclera	Sclera	114.616
miR-122-5p	Brain	White matter	113.922
miR-122-5p	Brain	Thalamus	109.389
miR-122-5p	Brain	Frontal lobe	103.731
miR-122-5p	Bone	Bone	102.885
miR-122-5p	Urethra	Urethra	100.677
miR-122-5p	Ovary	Ovary	94.9457
miR-122-5p	Brain	Occipital lobe	93.5943
miR-122-5p	Brain	Nucleus caudatus	89.8098
miR-122-5p	Bowel	Small intestine	83.8244
miR-122-5p	Stomach	Stomach	70.9066
miR-122-5p	Heart	Heart	57.2465
miR-122-5p	Immune system	Cd19	52.1954
miR-122-5p	Artery	Artery	49.2736
miR-122-5p	Brain	Pituitary gland	48.889
miR-122-5p	Pancreas	Pancreas	46.331
miR-122-5p	Kidney	CcRCC	43.314
miR-122-5p	Pleurae	Pleurae	40.2448
miR-122-5p	Brain	Arachnoid mater	35.7566
miR-122-5p	Brain	Grey matter	34.9662
miR-122-5p	Skin	Dermis	28.4085
miR-122-5p	Brain	Hippocampus	26.6468
miR-122-5p	Immune system	Macrophage	21.7837
miR-122-5p	Submandibular gland	Submandibular gland	21.6282
miR-122-5p	Umbilical cord	Umbilical cord	21.4133
miR-122-5p	Stem cells	Embryo	20.7924
miR-122-5p	Urine	Urine	19.0834
miR-122-5p	Connective tissue	Temporomandibular joint	16.8739
miR-122-5p	Stem cells	LtNES	15.4263
miR-122-5p	Immune system	Cd4	15.1555
miR-122-5p	Connective tissue	Cartilage	14.1761
miR-122-5p	Connective tissue	Ligament	13.265
miR-122-5p	Bladder	Bladder	12.9316
miR-122-5p	Ovary	Oocyte	12.5424
miR-122-5p	Brain	Brain	11.7024
miR-122-5p	Immune system	Lymphocyte	11.1613
miR-122-5p	Umbilical cord	Huvec	11.1298
miR-122-5p	Bowel	Bowel	9.87371
miR-122-5p	Saliva	Saliva	9.23235
miR-122-5p	Brain	Hypothalamus	8.73571
miR-122-5p	Bowel	Duodenum	8.60444
miR-122-5p	Brain	Vestibulochlear complex	8.47968
miR-122-5p	Nerve	Neuron	7.9612
miR-122-5p	Prostate	Prostate	7.82297
miR-122-5p	Lung	Lavage	7.66562
miR-122-5p	Heart	Ventricle	7.48441
miR-122-5p	Brain	Parietal lobe	7.22543
miR-122-5p	Vaginal tissue	Vaginal tissue	5.91172
miR-122-5p	Spinal cord	Nucleus pulposus	5.05297
miR-122-5p	Limb muscle	Limb muscle	5.03012
miR-122-5p	Salivary glands	Salivary glands	4.80774
miR-122-5p	Pancreas	Islet	3.91285
miR-122-5p	Skin	Hair follicle	3.57597
miR-122-5p	Blood	PBMC	3.54843
miR-122-5p	Bowel	Ileum	3.29706
miR-122-5p	Placenta	Placenta	3.1201
miR-122-5p	Lung	NSCLC	2.58358
miR-122-5p	Immune system	Lymphocyte B	2.36956
miR-122-5p	Airway	Pharynx	2.11401
miR-122-5p	Cervix	Cervix	1.95824
miR-122-5p	Skin	Keratinocyte	1.90789
miR-122-5p	Oral cavity	Oral cavity	1.89016
miR-122-5p	Bone marrow	Bone marrow	1.614
miR-122-5p	Skin	Melanocyte	1.53702
miR-122-5p	Immune system	Lymphocyte T	1.49162
miR-122-5p	Immune system	Cd34	1.48314
miR-122-5p	Blood	Platelet	1.39763
miR-122-5p	Skin	Foreskin	1.37729
miR-122-5p	Smooth muscle	Smooth muscle	1.23521
miR-122-5p	Skin	Epidermis	0.755883
miR-122-5p	Brain	Cortex	0.748039
miR-122-5p	Uterus	Uterus	0.737122
miR-122-5p	Retina	Retina	0.552334
miR-122-5p	Feces	Feces	0.540814
miR-122-5p	Brain	Meninges	0.500844
miR-122-5p	Limb muscle	Fast twitch	0.353707
miR-122-5p	Nerve	Neuroblastoma	0.314772
miR-122-5p	Immune system	Mononuclear cells	0.309662
miR-122-5p	Ovary	Theca	0.278291
miR-122-5p	Milk	Milk	0.0696505
miR-122-5p	Immune system	Dendritic cells	0.0572741
miR-122-5p	Tonsil	Tonsil	0.0398046
miR-122-5p	Immune system	Natural killer	0.0298005
miR-122-5p	Airway	Larynx	0.0283337
miR-122-5p	Blood	Lymphocyte	0.020928
miR-1229-3p	Brain	Vestibulochlear complex	191.611
miR-1229-3p	Blood	Plasma	60.2835
miR-1229-3p	Urine	Urine	49.6048
miR-1229-3p	Blood	Serum	27.36
miR-1229-3p	Brain	Astrocyte	13.4346
miR-1229-3p	Blood	Blood	11.8587
miR-1229-3p	Brain	Brain	8.20219
miR-1229-3p	Blood	Platelet	6.82997
miR-1229-3p	Spinal cord	Spinal cord	6.17936
miR-1229-3p	Heart	Heart	4.65623
miR-1229-3p	Brain	Cortex	4.56901
miR-1229-3p	Brain	Hippocampus	4.40774
miR-1229-3p	Nerve	Neuron	3.68658
miR-1229-3p	Brain	Pituitary gland	2.83202
miR-1229-3p	Liver	Liver	2.81239
miR-1229-3p	Stem cells	LtNES	2.45603
miR-1229-3p	Immune system	Macrophage	2.33895
miR-1229-3p	Immune system	Dendritic cells	2.29117
miR-1229-3p	Placenta	Placenta	2.20732
miR-1229-3p	Retina	Retina	1.97061
miR-1229-3p	Adrenal gland	Adrenal gland	1.9419
miR-1229-3p	Blood	PBMC	1.90843
miR-1229-3p	Brain	Temporal lobe	1.80931
miR-1229-3p	Brain	Parietal lobe	1.72621
miR-1229-3p	Brain	Thalamus	1.6993
miR-1229-3p	Brain	Occipital lobe	1.35263
miR-1229-3p	Brain	Nucleus caudatus	1.22074
miR-1229-3p	Immune system	Lymphocyte B	1.22019
miR-1229-3p	Skin	Melanocyte	1.21306
miR-1229-3p	Ovary	Oocyte	1.20729
miR-1229-3p	Skin	Skin	1.18115
miR-1229-3p	Bone marrow	Bone marrow	1.14468
miR-1229-3p	Brain	Substantia nigra	1.11417
miR-1229-3p	Skin	Foreskin	1.0915
miR-1229-3p	Kidney	CcRCC	1.02823
miR-1229-3p	Spinal cord	Nucleus pulposus	1.003
miR-1229-3p	Immune system	Cd34	0.935677
miR-1229-3p	Brain	Frontal lobe	0.85982
miR-1229-3p	Brain	Hypothalamus	0.81053
miR-1229-3p	Umbilical cord	Umbilical cord	0.775782
miR-1229-3p	Brain	Cerebellum	0.765656
miR-1229-3p	Liver	HCC	0.756589
miR-1229-3p	Thyroid	Thyroid	0.730052
miR-1229-3p	Connective tissue	Cartilage	0.696606
miR-1229-3p	Kidney	Kidney	0.636501
miR-1229-3p	Lung	Lung	0.613206
miR-1229-3p	Stomach	Stomach	0.607343
miR-1229-3p	Brain	White matter	0.606774
miR-1229-3p	Brain	Medulla oblongata	0.59076
miR-1229-3p	Umbilical cord	Huvec	0.583144
miR-1229-3p	Vaginal tissue	Vaginal tissue	0.569844
miR-1229-3p	Placenta	Chorionic villi	0.556263
miR-1229-3p	Pancreas	Pancreas	0.549436
miR-1229-3p	Skin	Dermis	0.501146
miR-1229-3p	Pancreas	Islet	0.489185
miR-1229-3p	Bowel	Colon	0.470975
miR-1229-3p	Brain	Dura matter	0.469749
miR-1229-3p	Artery	Artery	0.461
miR-1229-3p	Glandular breast tissue	Glandular breast tissue	0.449403
miR-1229-3p	Brain	Grey matter	0.443487
miR-1229-3p	Brain	Choroid plexus	0.43463
miR-1229-3p	Adipose	Adipose	0.417715
miR-1229-3p	Cervix	Cervix	0.412026
miR-1229-3p	Immune system	Basophils	0.408741
miR-1229-3p	Bladder	Bladder	0.391342
miR-1229-3p	Immune system	Lymphocyte	0.383635
miR-1229-3p	Ovary	Ovary	0.371931
miR-1229-3p	Bone	Bone	0.336812
miR-1229-3p	Immune system	Lymphocyte T	0.326765
miR-1229-3p	Prostate	Prostate	0.325415
miR-1229-3p	Aqueous humor	Aqueous humor	0.323567
miR-1229-3p	Lung	NSCLC	0.315353
miR-1229-3p	Skin	Keratinocyte	0.298141
miR-1229-3p	Heart	Ventricle	0.29283
miR-1229-3p	Immune system	Cd19	0.290722
miR-1229-3p	Bowel	Duodenum	0.29057
miR-1229-3p	Immune system	Cd4	0.284213
miR-1229-3p	Tonsil	Tonsil	0.281373
miR-1229-3p	Limb muscle	Fast twitch	0.279845
miR-1229-3p	Diaphragm	Diaphragm	0.279469
miR-1229-3p	Cornea	Cornea	0.275599
miR-1229-3p	Pericardium	Pericardium	0.240696
miR-1229-3p	Blood	Lymphocyte	0.231328
miR-1229-3p	Heart	Atrial appendage	0.231186
miR-1229-3p	Heart	Pericardium	0.229188
miR-1229-3p	Immune system	Natural killer	0.225966
miR-1229-3p	Bowel	Jejunum	0.208739
miR-1229-3p	Nerve	Nerve	0.191402
miR-1229-3p	Sclera	Sclera	0.184716
miR-1229-3p	Bowel	Bowel	0.184635
miR-1229-3p	Spleen	Spleen	0.182534
miR-1229-3p	Skin	Hair follicle	0.174682
miR-1229-3p	Esophagus	Esophagus	0.1736
miR-1229-3p	Stem cells	Embryo	0.169121
miR-1229-3p	Airway	Pharynx	0.167251
miR-1229-3p	Ovary	Theca	0.162638
miR-1229-3p	Bronchus	ALI	0.160521
miR-1229-3p	Brain	Arachnoid mater	0.159661
miR-1229-3p	Testis	Sperm	0.150957
miR-1229-3p	Heart	Atrium	0.147143
miR-1229-3p	Bowel	Ileum	0.137583
miR-1229-3p	Submandibular gland	Submandibular gland	0.133136
miR-1229-3p	Uterus	Uterus	0.131393
miR-1229-3p	Lung	Bronchus	0.130493
miR-1229-3p	Tongue	Tongue	0.128551
miR-1229-3p	Limb muscle	Limb muscle	0.123534
miR-1229-3p	Bronchus	Bronchus	0.118914
miR-1229-3p	Heart	Limb muscle	0.116627
miR-1229-3p	Bowel	Small intestine	0.1111
miR-1229-3p	Kidney	Cortex	0.106328
miR-1229-3p	Urethra	Urethra	0.104763
miR-1229-3p	Kidney	HEK293	0.103583
miR-1229-3p	Testis	Testis	0.0929849
miR-1229-3p	Vein	Vein	0.0852223
miR-1229-3p	Oral cavity	Oral cavity	0.0837479
miR-1229-3p	Gallbladder	Gallbladder	0.0810574
miR-1229-3p	Pleurae	Pleurae	0.0795773
miR-1229-3p	Skin	Epidermis	0.0756724
miR-1229-3p	Nerve	Neuroblastoma	0.0712747
miR-1229-3p	Spinal cord	Csf	0.0712264
miR-1229-3p	Milk	Milk	0.0701324
miR-1229-3p	Immune system	Mononuclear cells	0.0602527
miR-1229-3p	Connective tissue	Ligament	0.0358119
miR-1229-3p	Lymph node	Lymph node	0.0356073
miR-1229-3p	Salivary glands	Salivary glands	0.0302527
miR-1229-3p	Brain	Meninges	0.0265444
miR-1229-3p	Feces	Feces	0.0187542
miR-1229-3p	Trachea	Trachea	0.0145882
miR-1229-3p	Lung	Lavage	0.0110118
miR-1229-3p	Testis	Semen	0.00556885
miR-1229-3p	Saliva	Saliva	0.00223989
miR-1249-5p	Immune system	Dendritic cells	1.09156
miR-1249-5p	Bone marrow	Bone marrow	0.82344
miR-1249-5p	Skin	Foreskin	0.723797
miR-1249-5p	Brain	Cortex	0.56702
miR-1249-5p	Immune system	Cd34	0.561602
miR-1249-5p	Skin	Hair follicle	0.554275
miR-1249-5p	Brain	Substantia nigra	0.460123
miR-1249-5p	Immune system	Macrophage	0.456138
miR-1249-5p	Brain	Hypothalamus	0.450294
miR-1249-5p	Skin	Melanocyte	0.424688
miR-1249-5p	Bone	Bone	0.384926
miR-1249-5p	Brain	White matter	0.356907
miR-1249-5p	Brain	Occipital lobe	0.311825
miR-1249-5p	Brain	Frontal lobe	0.303213
miR-1249-5p	Immune system	Basophils	0.26324
miR-1249-5p	Blood	PBMC	0.25479
miR-1249-5p	Skin	Keratinocyte	0.20786
miR-1249-5p	Brain	Temporal lobe	0.201035
miR-1249-5p	Pericardium	Pericardium	0.197454
miR-1249-5p	Brain	Dura matter	0.186697
miR-1249-5p	Sclera	Sclera	0.184716
miR-1249-5p	Brain	Thalamus	0.182723
miR-1249-5p	Immune system	Cd4	0.18241
miR-1249-5p	Pancreas	Islet	0.172919
miR-1249-5p	Brain	Parietal lobe	0.172621
miR-1249-5p	Lymph node	Lymph node	0.17125
miR-1249-5p	Brain	Hippocampus	0.168288
miR-1249-5p	Tongue	Tongue	0.168012
miR-1249-5p	Lung	Lung	0.144266
miR-1249-5p	Trachea	Trachea	0.141665
miR-1249-5p	Brain	Medulla oblongata	0.13128
miR-1249-5p	Immune system	Lymphocyte	0.1304
miR-1249-5p	Stem cells	Embryo	0.117028
miR-1249-5p	Umbilical cord	Umbilical cord	0.112529
miR-1249-5p	Blood	Plasma	0.111043
miR-1249-5p	Skin	Skin	0.11103
miR-1249-5p	Spinal cord	Nucleus pulposus	0.104691
miR-1249-5p	Adrenal gland	Adrenal gland	0.0985522
miR-1249-5p	Skin	Dermis	0.0975397
miR-1249-5p	Brain	Nucleus caudatus	0.0946064
miR-1249-5p	Liver	Liver	0.091547
miR-1249-5p	Umbilical cord	Huvec	0.0907402
miR-1249-5p	Retina	Retina	0.0887288
miR-1249-5p	Brain	Arachnoid mater	0.0871833
miR-1249-5p	Adipose	Adipose	0.0869585
miR-1249-5p	Immune system	Cd19	0.0835508
miR-1249-5p	Prostate	Prostate	0.0827525
miR-1249-5p	Limb muscle	Limb muscle	0.0815863
miR-1249-5p	Immune system	Natural killer	0.0812978
miR-1249-5p	Nerve	Nerve	0.0806376
miR-1249-5p	Blood	Lymphocyte	0.0759212
miR-1249-5p	Heart	Heart	0.0717819
miR-1249-5p	Spleen	Spleen	0.0671429
miR-1249-5p	Connective tissue	Cartilage	0.0653139
miR-1249-5p	Artery	Artery	0.0645588
miR-1249-5p	Cervix	Cervix	0.0610539
miR-1249-5p	Liver	HCC	0.0605361
miR-1249-5p	Brain	Brain	0.0586591
miR-1249-5p	Airway	Pharynx	0.057449
miR-1249-5p	Connective tissue	Ligament	0.0572078
miR-1249-5p	Kidney	CcRCC	0.0486461
miR-1249-5p	Bladder	Bladder	0.0468635
miR-1249-5p	Brain	Cerebellum	0.0455439
miR-1249-5p	Blood	Serum	0.0428724
miR-1249-5p	Diaphragm	Diaphragm	0.0399242
miR-1249-5p	Heart	Atrial appendage	0.038531
miR-1249-5p	Vein	Vein	0.0373271
miR-1249-5p	Bowel	Colon	0.0362131
miR-1249-5p	Cornea	Cornea	0.0341606
miR-1249-5p	Glandular breast tissue	Glandular breast tissue	0.0340086
miR-1249-5p	Tonsil	Tonsil	0.033636
miR-1249-5p	Pancreas	Pancreas	0.0334422
miR-1249-5p	Blood	Blood	0.0321542
miR-1249-5p	Heart	Pericardium	0.0245153
miR-1249-5p	Skin	Epidermis	0.0241481
miR-1249-5p	Spinal cord	Spinal cord	0.0240785
miR-1249-5p	Vaginal tissue	Vaginal tissue	0.0240453
miR-1249-5p	Immune system	Mononuclear cells	0.0220474
miR-1249-5p	Oral cavity	Oral cavity	0.0205214
miR-1249-5p	Pleurae	Pleurae	0.0201593
miR-1249-5p	Stomach	Stomach	0.0193607
miR-1249-5p	Testis	Sperm	0.0188036
miR-1249-5p	Bowel	Duodenum	0.0186428
miR-1249-5p	Brain	Astrocyte	0.0169231
miR-1249-5p	Heart	Atrium	0.0168254
miR-1249-5p	Ovary	Ovary	0.0164139
miR-1249-5p	Limb muscle	Fast twitch	0.0159403
miR-1249-5p	Esophagus	Esophagus	0.0159349
miR-1249-5p	Bowel	Small intestine	0.0157833
miR-1249-5p	Heart	Limb muscle	0.0155241
miR-1249-5p	Ovary	Theca	0.0136312
miR-1249-5p	Gallbladder	Gallbladder	0.0131107
miR-1249-5p	Lung	Bronchus	0.0130525
miR-1249-5p	Spinal cord	Csf	0.011265
miR-1249-5p	Brain	Grey matter	0.00986807
miR-1249-5p	Uterus	Uterus	0.00968501
miR-1249-5p	Kidney	Kidney	0.0089519
miR-1249-5p	Urine	Urine	0.00719842
miR-1249-5p	Testis	Testis	0.00716501
miR-1249-5p	Aqueous humor	Aqueous humor	0.00601334
miR-1249-5p	Heart	Ventricle	0.00460832
miR-1249-5p	Blood	Platelet	0.00422743
miR-1249-5p	Nerve	Neuroblastoma	0.00385392
miR-1249-5p	Placenta	Placenta	0.00326062
miR-1249-5p	Thyroid	Thyroid	0.00264792
miR-1249-5p	Placenta	Chorionic villi	0.0025876
miR-1249-5p	Lung	Lavage	0.00239785
miR-125b-5p	Vaginal tissue	Vaginal tissue	40391.1
miR-125b-5p	Brain	Astrocyte	30865.8
miR-125b-5p	Thyroid	Thyroid	30533.8
miR-125b-5p	Brain	Cortex	26960.4
miR-125b-5p	Skin	Foreskin	18081.5
miR-125b-5p	Placenta	Placenta	17413
miR-125b-5p	Brain	Brain	16141.8
miR-125b-5p	Spinal cord	Nucleus pulposus	15308.4
miR-125b-5p	Cervix	Cervix	15298
miR-125b-5p	Skin	Keratinocyte	14333.6
miR-125b-5p	Brain	Grey matter	14199
miR-125b-5p	Skin	Dermis	14021.5
miR-125b-5p	Testis	Testis	12785.7
miR-125b-5p	Spinal cord	Spinal cord	12121.6
miR-125b-5p	Heart	Heart	11881.3
miR-125b-5p	Connective tissue	Cartilage	11482.1
miR-125b-5p	Heart	Ventricle	9622.22
miR-125b-5p	Skin	Skin	8980.42
miR-125b-5p	Placenta	Chorionic villi	8771
miR-125b-5p	Retina	Retina	8724.91
miR-125b-5p	Brain	Hippocampus	8320.98
miR-125b-5p	Liver	Liver	7804.4
miR-125b-5p	Umbilical cord	Umbilical cord	7625.8
miR-125b-5p	Artery	Artery	6896.6
miR-125b-5p	Pericardium	Pericardium	6373.04
miR-125b-5p	Prostate	Prostate	6331.69
miR-125b-5p	Brain	Choroid plexus	6285.36
miR-125b-5p	Cornea	Cornea	5885.78
miR-125b-5p	Pancreas	Pancreas	4525.49
miR-125b-5p	Airway	Pharynx	4234.89
miR-125b-5p	Umbilical cord	Huvec	3891.33
miR-125b-5p	Immune system	Lymphocyte B	3778.3
miR-125b-5p	Adrenal gland	Adrenal gland	3376.18
miR-125b-5p	Lung	Lung	3256.44
miR-125b-5p	Skin	Epidermis	3218.43
miR-125b-5p	Uterus	Uterus	3052.97
miR-125b-5p	Bronchus	Bronchus	2551.75
miR-125b-5p	Skin	Hair follicle	2513.41
miR-125b-5p	Ovary	Ovary	2362.15
miR-125b-5p	Salivary glands	Salivary glands	2346.63
miR-125b-5p	Ovary	Theca	2272.85
miR-125b-5p	Stomach	Stomach	2149.3
miR-125b-5p	Connective tissue	Ligament	2143.42
miR-125b-5p	Urine	Urine	2010.26
miR-125b-5p	Glandular breast tissue	Glandular breast tissue	1946.07
miR-125b-5p	Bone	Bone	1920.88
miR-125b-5p	Brain	Pituitary gland	1919.7
miR-125b-5p	Kidney	Kidney	1712.54
miR-125b-5p	Adipose	Adipose	1649.67
miR-125b-5p	Tonsil	Tonsil	1570.42
miR-125b-5p	Stem cells	LtNES	1562.29
miR-125b-5p	Liver	HCC	1460.97
miR-125b-5p	Limb muscle	Limb muscle	1351.41
miR-125b-5p	Pancreas	Islet	1332.82
miR-125b-5p	Skin	Melanocyte	1307.27
miR-125b-5p	Brain	Arachnoid mater	1288.41
miR-125b-5p	Aqueous humor	Aqueous humor	1277.27
miR-125b-5p	Oral cavity	Oral cavity	1237.2
miR-125b-5p	Sclera	Sclera	1222.08
miR-125b-5p	Pleurae	Pleurae	1162.21
miR-125b-5p	Bowel	Colon	1104.76
miR-125b-5p	Limb muscle	Fast twitch	1101.75
miR-125b-5p	Bronchus	ALI	1030.55
miR-125b-5p	Spinal cord	Csf	981.546
miR-125b-5p	Blood	Serum	940.334
miR-125b-5p	Lung	NSCLC	924.59
miR-125b-5p	Kidney	CcRCC	911.002
miR-125b-5p	Brain	Frontal lobe	882.579
miR-125b-5p	Brain	Meninges	867.333
miR-125b-5p	Brain	Thalamus	813.456
miR-125b-5p	Blood	Plasma	799.776
miR-125b-5p	Brain	Dura matter	795.152
miR-125b-5p	Submandibular gland	Submandibular gland	787.78
miR-125b-5p	Brain	Occipital lobe	764.654
miR-125b-5p	Brain	Temporal lobe	684.095
miR-125b-5p	Vein	Vein	680.102
miR-125b-5p	Brain	White matter	662.455
miR-125b-5p	Trachea	Trachea	656.941
miR-125b-5p	Brain	Substantia nigra	638.182
miR-125b-5p	Brain	Parietal lobe	624.716
miR-125b-5p	Nerve	Nerve	609.153
miR-125b-5p	Brain	Nucleus caudatus	584.107
miR-125b-5p	Ovary	Oocyte	506.948
miR-125b-5p	Connective tissue	Temporomandibular joint	494.886
miR-125b-5p	Urethra	Urethra	484.076
miR-125b-5p	Heart	Atrium	482.404
miR-125b-5p	Diaphragm	Diaphragm	453.838
miR-125b-5p	Brain	Hypothalamus	445.206
miR-125b-5p	Heart	Pericardium	443.247
miR-125b-5p	Bladder	Bladder	439.006
miR-125b-5p	Bowel	Duodenum	433.791
miR-125b-5p	Esophagus	Esophagus	386.431
miR-125b-5p	Heart	Atrial appendage	382.266
miR-125b-5p	Lung	Lavage	359.301
miR-125b-5p	Brain	Cerebellum	351.575
miR-125b-5p	Bowel	Ileum	343.834
miR-125b-5p	Brain	Medulla oblongata	324.081
miR-125b-5p	Brain	Vestibulochlear complex	317.022
miR-125b-5p	Immune system	H9	302.489
miR-125b-5p	Lymph node	Lymph node	295.428
miR-125b-5p	Bowel	Bowel	289.687
miR-125b-5p	Immune system	Basophils	283
miR-125b-5p	Airway	Larynx	276.404
miR-125b-5p	Immune system	Lymphocyte T	273.582
miR-125b-5p	Tongue	Tongue	271.216
miR-125b-5p	Immune system	Dendritic cells	266.869
miR-125b-5p	Lung	Bronchus	253.054
miR-125b-5p	Stem cells	Embryo	246.737
miR-125b-5p	Blood	Blood	243.609
miR-125b-5p	Kidney	Cortex	241.949
miR-125b-5p	Heart	Limb muscle	235.011
miR-125b-5p	Gallbladder	Gallbladder	230.431
miR-125b-5p	Bowel	Jejunum	229.754
miR-125b-5p	Bone marrow	Bone marrow	227.727
miR-125b-5p	Smooth muscle	Smooth muscle	221.875
miR-125b-5p	Immune system	Cd4	202.724
miR-125b-5p	Nerve	Neuroblastoma	197.933
miR-125b-5p	Immune system	Cd34	197.248
miR-125b-5p	Immune system	Lymphocyte	192.644
miR-125b-5p	Bowel	Small intestine	186.382
miR-125b-5p	Testis	Semen	184.751
miR-125b-5p	Nerve	Neuron	166.415
miR-125b-5p	Testis	Sperm	146.171
miR-125b-5p	Kidney	HEK293	135.02
miR-125b-5p	Sweat	Sweat	89.684
miR-125b-5p	Spleen	Spleen	79.6501
miR-125b-5p	Blood	PBMC	69.7991
miR-125b-5p	Saliva	Saliva	47.8882
miR-125b-5p	Immune system	Macrophage	44.3827
miR-125b-5p	Tears	Tears	40.6319
miR-125b-5p	Milk	Milk	40.3914
miR-125b-5p	Blood	Platelet	11.5519
miR-125b-5p	Blood	Lymphocyte	8.7629
miR-125b-5p	Immune system	Natural killer	5.12275
miR-125b-5p	Immune system	Cd19	2.91935
miR-125b-5p	Immune system	Mononuclear cells	0.902624
miR-125b-5p	Feces	Feces	0.324206
miR-126-5p	Umbilical cord	Huvec	30738
miR-126-5p	Heart	Ventricle	14829.5
miR-126-5p	Kidney	CcRCC	11266.3
miR-126-5p	Tonsil	Tonsil	10188.8
miR-126-5p	Immune system	Lymphocyte T	6960.16
miR-126-5p	Heart	Atrium	6331.75
miR-126-5p	Adipose	Adipose	5822.23
miR-126-5p	Skin	Skin	5450.18
miR-126-5p	Heart	Pericardium	4886.65
miR-126-5p	Bowel	Ileum	4769.49
miR-126-5p	Spleen	Spleen	4545.48
miR-126-5p	Blood	Plasma	4272.81
miR-126-5p	Heart	Limb muscle	4136.48
miR-126-5p	Thyroid	Thyroid	3894.25
miR-126-5p	Sclera	Sclera	3855.66
miR-126-5p	Tongue	Tongue	3690.21
miR-126-5p	Stomach	Stomach	3477.13
miR-126-5p	Heart	Atrial appendage	3321.22
miR-126-5p	Limb muscle	Fast twitch	3293.34
miR-126-5p	Artery	Artery	3171.28
miR-126-5p	Brain	Arachnoid mater	3077.07
miR-126-5p	Immune system	Lymphocyte B	3006.11
miR-126-5p	Gallbladder	Gallbladder	2999.67
miR-126-5p	Kidney	Cortex	2997.44
miR-126-5p	Placenta	Placenta	2940.3
miR-126-5p	Cervix	Cervix	2885.03
miR-126-5p	Blood	Platelet	2807.12
miR-126-5p	Brain	Dura matter	2776.06
miR-126-5p	Lung	NSCLC	2652.13
miR-126-5p	Nerve	Nerve	2611.16
miR-126-5p	Brain	Cortex	2528.08
miR-126-5p	Umbilical cord	Umbilical cord	2447.33
miR-126-5p	Urethra	Urethra	2425.44
miR-126-5p	Placenta	Chorionic villi	2387.86
miR-126-5p	Adrenal gland	Adrenal gland	2328.88
miR-126-5p	Uterus	Uterus	2309.21
miR-126-5p	Esophagus	Esophagus	2302.36
miR-126-5p	Brain	Brain	2175.99
miR-126-5p	Bowel	Small intestine	2156.99
miR-126-5p	Immune system	Cd34	2153.93
miR-126-5p	Lung	Lung	2083.57
miR-126-5p	Pericardium	Pericardium	1840.6
miR-126-5p	Liver	Liver	1821.82
miR-126-5p	Blood	PBMC	1717.13
miR-126-5p	Retina	Retina	1692.21
miR-126-5p	Brain	Substantia nigra	1682.11
miR-126-5p	Diaphragm	Diaphragm	1663.04
miR-126-5p	Brain	Nucleus caudatus	1639.26
miR-126-5p	Lung	Bronchus	1627.8
miR-126-5p	Brain	Medulla oblongata	1544.84
miR-126-5p	Brain	Parietal lobe	1534.75
miR-126-5p	Skin	Dermis	1526.19
miR-126-5p	Submandibular gland	Submandibular gland	1452.09
miR-126-5p	Bowel	Colon	1448.52
miR-126-5p	Blood	Serum	1389.1
miR-126-5p	Heart	Heart	1303.19
miR-126-5p	Brain	Occipital lobe	1300.9
miR-126-5p	Kidney	Kidney	1279.01
miR-126-5p	Brain	Hypothalamus	1278.93
miR-126-5p	Brain	Frontal lobe	1277.44
miR-126-5p	Brain	Thalamus	1262.77
miR-126-5p	Airway	Larynx	1259.37
miR-126-5p	Brain	Temporal lobe	1246.43
miR-126-5p	Trachea	Trachea	1236.35
miR-126-5p	Bone	Bone	1217.05
miR-126-5p	Lymph node	Lymph node	1213.43
miR-126-5p	Pancreas	Pancreas	1166.23
miR-126-5p	Oral cavity	Oral cavity	1059.25
miR-126-5p	Bowel	Jejunum	985.747
miR-126-5p	Pleurae	Pleurae	946.692
miR-126-5p	Pancreas	Islet	913.852
miR-126-5p	Connective tissue	Cartilage	897.683
miR-126-5p	Salivary glands	Salivary glands	830.628
miR-126-5p	Vaginal tissue	Vaginal tissue	785.256
miR-126-5p	Brain	Astrocyte	770.552
miR-126-5p	Blood	Blood	753.243
miR-126-5p	Vein	Vein	728.689
miR-126-5p	Ovary	Ovary	724.174
miR-126-5p	Glandular breast tissue	Glandular breast tissue	661.994
miR-126-5p	Brain	White matter	610.212
miR-126-5p	Spinal cord	Spinal cord	530.245
miR-126-5p	Blood	Lymphocyte	491.163
miR-126-5p	Skin	Epidermis	481.964
miR-126-5p	Brain	Choroid plexus	442.528
miR-126-5p	Brain	Cerebellum	419.198
miR-126-5p	Brain	Grey matter	397.089
miR-126-5p	Testis	Testis	371.587
miR-126-5p	Liver	HCC	367.307
miR-126-5p	Prostate	Prostate	319.349
miR-126-5p	Brain	Pituitary gland	288.536
miR-126-5p	Connective tissue	Ligament	277.322
miR-126-5p	Immune system	Basophils	260.342
miR-126-5p	Skin	Melanocyte	231.041
miR-126-5p	Immune system	Lymphocyte	216.189
miR-126-5p	Ovary	Theca	184.202
miR-126-5p	Limb muscle	Limb muscle	170.986
miR-126-5p	Bladder	Bladder	166.485
miR-126-5p	Cornea	Cornea	166.257
miR-126-5p	Bowel	Bowel	157.411
miR-126-5p	Brain	Hippocampus	144.368
miR-126-5p	Nerve	Neuroblastoma	133.82
miR-126-5p	Spinal cord	Csf	129.405
miR-126-5p	Airway	Pharynx	124.492
miR-126-5p	Bowel	Duodenum	123.311
miR-126-5p	Skin	Foreskin	113.729
miR-126-5p	Urine	Urine	109.578
miR-126-5p	Immune system	Macrophage	108.791
miR-126-5p	Bone marrow	Bone marrow	73.8165
miR-126-5p	Skin	Hair follicle	66.1826
miR-126-5p	Stem cells	Embryo	65.9809
miR-126-5p	Connective tissue	Temporomandibular joint	65.4631
miR-126-5p	Aqueous humor	Aqueous humor	62.4049
miR-126-5p	Immune system	Dendritic cells	37.7963
miR-126-5p	Brain	Vestibulochlear complex	31.6826
miR-126-5p	Brain	Meninges	27.4358
miR-126-5p	Immune system	Cd19	19.8469
miR-126-5p	Skin	Keratinocyte	17.5001
miR-126-5p	Immune system	Cd4	17.0087
miR-126-5p	Bronchus	ALI	7.6434
miR-126-5p	Bronchus	Bronchus	7.1289
miR-126-5p	Stem cells	LtNES	6.76137
miR-126-5p	Lung	Lavage	5.37941
miR-126-5p	Nerve	Neuron	4.73553
miR-126-5p	Immune system	Mononuclear cells	4.6291
miR-126-5p	Spinal cord	Nucleus pulposus	4.50635
miR-126-5p	Immune system	Natural killer	4.3363
miR-126-5p	Ovary	Oocyte	4.00539
miR-126-5p	Saliva	Saliva	2.1192
miR-126-5p	Immune system	H9	2.03354
miR-126-5p	Testis	Sperm	1.87966
miR-126-5p	Smooth muscle	Smooth muscle	0.617606
miR-126-5p	Tears	Tears	0.518455
miR-126-5p	Sweat	Sweat	0.455856
miR-126-5p	Testis	Semen	0.435415
miR-126-5p	Kidney	HEK293	0.103583
miR-126-5p	Milk	Milk	0.0985247
miR-126-5p	Feces	Feces	0.0554947
miR-1266-3p	Tongue	Tongue	0.0616963
miR-1266-3p	Adrenal gland	Adrenal gland	0.0289959
miR-1266-3p	Brain	Arachnoid mater	0.0277919
miR-1266-3p	Lymph node	Lymph node	0.0247943
miR-1266-3p	Adipose	Adipose	0.0244627
miR-1266-3p	Brain	Dura matter	0.0237674
miR-1266-3p	Submandibular gland	Submandibular gland	0.0234607
miR-1266-3p	Esophagus	Esophagus	0.0224673
miR-1266-3p	Stomach	Stomach	0.0220877
miR-1266-3p	Bronchus	Bronchus	0.0198974
miR-1266-3p	Pancreas	Pancreas	0.0181301
miR-1266-3p	Lung	Bronchus	0.0178542
miR-1266-3p	Thyroid	Thyroid	0.01694
miR-1266-3p	Pleurae	Pleurae	0.0152607
miR-1266-3p	Brain	Cerebellum	0.0142075
miR-1266-3p	Nerve	Nerve	0.013066
miR-1266-3p	Bowel	Colon	0.0129859
miR-1266-3p	Connective tissue	Cartilage	0.0110731
miR-1266-3p	Cervix	Cervix	0.00958325
miR-1266-3p	Brain	Frontal lobe	0.00916554
miR-1266-3p	Spinal cord	Spinal cord	0.00896781
miR-1266-3p	Prostate	Prostate	0.00860708
miR-1266-3p	Liver	HCC	0.00836208
miR-1266-3p	Glandular breast tissue	Glandular breast tissue	0.00812799
miR-1266-3p	Bowel	Small intestine	0.00782518
miR-1266-3p	Heart	Limb muscle	0.00759178
miR-1266-3p	Limb muscle	Limb muscle	0.00714147
miR-1266-3p	Liver	Liver	0.00699452
miR-1266-3p	Umbilical cord	Umbilical cord	0.00692095
miR-1266-3p	Bowel	Duodenum	0.00640394
miR-1266-3p	Brain	Hippocampus	0.00559648
miR-1266-3p	Brain	White matter	0.00520515
miR-1266-3p	Ovary	Ovary	0.00411756
miR-1266-3p	Brain	Brain	0.00358638
miR-1266-3p	Testis	Testis	0.00358251
miR-1266-3p	Heart	Heart	0.00355805
miR-1266-3p	Bone	Bone	0.00349344
miR-1266-3p	Artery	Artery	0.00333625
miR-1266-3p	Uterus	Uterus	0.00292986
miR-1266-3p	Skin	Melanocyte	0.00269159
miR-1266-3p	Lung	Lung	0.00215533
miR-1266-3p	Immune system	Cd19	0.00212888
miR-1266-3p	Brain	Grey matter	0.0019296
miR-1266-3p	Immune system	Cd4	0.00186111
miR-1266-3p	Immune system	Dendritic cells	0.00179981
miR-1266-3p	Blood	Plasma	0.00149157
miR-1266-3p	Immune system	Macrophage	0.00149138
miR-1266-3p	Umbilical cord	Huvec	0.00145558
miR-1266-3p	Salivary glands	Salivary glands	0.00127451
miR-1266-3p	Stem cells	Embryo	0.00121429
miR-1266-3p	Kidney	Kidney	0.00108982
miR-1266-3p	Blood	Blood	0.000889637
miR-1266-3p	Placenta	Chorionic villi	0.000629968
miR-1266-3p	Blood	Lymphocyte	0.000607957
miR-1266-3p	Heart	Ventricle	0.000503958
miR-1266-3p	Testis	Sperm	0.000486865
miR-1266-3p	Blood	Serum	0.000251111
miR-1266-3p	Skin	Skin	0.000217037
miR-1266-3p	Placenta	Placenta	4.94485e-05
miR-1268a	Immune system	Cd4	72.8334
miR-1268a	Artery	Artery	57.5668
miR-1268a	Bone marrow	Bone marrow	38.0332
miR-1268a	Lymph node	Lymph node	36.9511
miR-1268a	Airway	Pharynx	35.627
miR-1268a	Skin	Dermis	32.4661
miR-1268a	Kidney	Kidney	31.0072
miR-1268a	Spinal cord	Nucleus pulposus	30.0103
miR-1268a	Adrenal gland	Adrenal gland	28.5175
miR-1268a	Immune system	Cd34	26.4063
miR-1268a	Urine	Urine	25.4905
miR-1268a	Umbilical cord	Huvec	24.1576
miR-1268a	Bronchus	Bronchus	22.2349
miR-1268a	Skin	Melanocyte	20.8381
miR-1268a	Salivary glands	Salivary glands	17.2418
miR-1268a	Thyroid	Thyroid	17.0568
miR-1268a	Tongue	Tongue	16.7043
miR-1268a	Umbilical cord	Umbilical cord	14.4384
miR-1268a	Skin	Epidermis	12.1743
miR-1268a	Immune system	Lymphocyte	11.8145
miR-1268a	Cervix	Cervix	11.2808
miR-1268a	Heart	Heart	11.2043
miR-1268a	Immune system	Natural killer	11.0853
miR-1268a	Skin	Skin	11.0418
miR-1268a	Skin	Keratinocyte	10.6532
miR-1268a	Stem cells	Embryo	10.2177
miR-1268a	Retina	Retina	9.57458
miR-1268a	Immune system	Cd19	9.23646
miR-1268a	Immune system	Dendritic cells	8.52029
miR-1268a	Immune system	Macrophage	8.09946
miR-1268a	Limb muscle	Limb muscle	8.01752
miR-1268a	Vaginal tissue	Vaginal tissue	7.9443
miR-1268a	Spleen	Spleen	7.20327
miR-1268a	Pancreas	Pancreas	6.16042
miR-1268a	Tonsil	Tonsil	6.13792
miR-1268a	Bowel	Colon	5.82675
miR-1268a	Skin	Foreskin	5.69795
miR-1268a	Stem cells	LtNES	5.53537
miR-1268a	Brain	Astrocyte	5.36421
miR-1268a	Blood	PBMC	5.24959
miR-1268a	Ovary	Theca	5.2239
miR-1268a	Immune system	Lymphocyte T	5.08534
miR-1268a	Prostate	Prostate	4.92145
miR-1268a	Bowel	Duodenum	4.70177
miR-1268a	Bowel	Jejunum	4.48006
miR-1268a	Stomach	Stomach	4.22615
miR-1268a	Pleurae	Pleurae	4.17852
miR-1268a	Smooth muscle	Smooth muscle	4.01444
miR-1268a	Bone	Bone	3.85482
miR-1268a	Kidney	Cortex	3.77464
miR-1268a	Bronchus	ALI	3.65678
miR-1268a	Bowel	Small intestine	3.48756
miR-1268a	Diaphragm	Diaphragm	3.47341
miR-1268a	Lung	Lung	3.46017
miR-1268a	Lung	NSCLC	3.37538
miR-1268a	Glandular breast tissue	Glandular breast tissue	3.2639
miR-1268a	Ovary	Ovary	2.96637
miR-1268a	Esophagus	Esophagus	2.69746
miR-1268a	Brain	Occipital lobe	2.6728
miR-1268a	Uterus	Uterus	2.64529
miR-1268a	Placenta	Chorionic villi	2.59783
miR-1268a	Brain	Hippocampus	2.57403
miR-1268a	Liver	Liver	2.46318
miR-1268a	Pancreas	Islet	2.45797
miR-1268a	Brain	Frontal lobe	2.45659
miR-1268a	Brain	Medulla oblongata	2.39586
miR-1268a	Oral cavity	Oral cavity	2.34283
miR-1268a	Bladder	Bladder	2.22081
miR-1268a	Brain	Hypothalamus	1.9813
miR-1268a	Limb muscle	Fast twitch	1.89458
miR-1268a	Brain	Parietal lobe	1.87417
miR-1268a	Adipose	Adipose	1.85451
miR-1268a	Brain	Thalamus	1.78468
miR-1268a	Brain	Pituitary gland	1.78156
miR-1268a	Brain	Temporal lobe	1.65552
miR-1268a	Brain	Nucleus caudatus	1.5799
miR-1268a	Brain	Cortex	1.5737
miR-1268a	Liver	HCC	1.57123
miR-1268a	Lung	Lavage	1.49284
miR-1268a	Sclera	Sclera	1.47773
miR-1268a	Ovary	Oocyte	1.47561
miR-1268a	Brain	Cerebellum	1.47488
miR-1268a	Gallbladder	Gallbladder	1.46413
miR-1268a	Kidney	HEK293	1.45016
miR-1268a	Testis	Testis	1.41785
miR-1268a	Skin	Hair follicle	1.39949
miR-1268a	Bowel	Ileum	1.33395
miR-1268a	Submandibular gland	Submandibular gland	1.23694
miR-1268a	Sweat	Sweat	1.22001
miR-1268a	Heart	Limb muscle	1.20107
miR-1268a	Brain	Grey matter	1.10731
miR-1268a	Testis	Sperm	1.07709
miR-1268a	Connective tissue	Cartilage	1.0767
miR-1268a	Immune system	Mononuclear cells	1.05147
miR-1268a	Brain	Brain	0.970203
miR-1268a	Blood	Blood	0.919141
miR-1268a	Immune system	Basophils	0.907075
miR-1268a	Blood	Serum	0.874369
miR-1268a	Brain	White matter	0.835578
miR-1268a	Heart	Atrial appendage	0.809152
miR-1268a	Placenta	Placenta	0.79468
miR-1268a	Blood	Platelet	0.792949
miR-1268a	Heart	Pericardium	0.781316
miR-1268a	Heart	Ventricle	0.714701
miR-1268a	Blood	Lymphocyte	0.703138
miR-1268a	Brain	Substantia nigra	0.664321
miR-1268a	Pericardium	Pericardium	0.646779
miR-1268a	Tears	Tears	0.586121
miR-1268a	Airway	Larynx	0.567032
miR-1268a	Blood	Plasma	0.565353
miR-1268a	Milk	Milk	0.54627
miR-1268a	Connective tissue	Ligament	0.539387
miR-1268a	Trachea	Trachea	0.537029
miR-1268a	Brain	Dura matter	0.508651
miR-1268a	Brain	Arachnoid mater	0.505156
miR-1268a	Aqueous humor	Aqueous humor	0.48589
miR-1268a	Testis	Semen	0.463516
miR-1268a	Urethra	Urethra	0.453974
miR-1268a	Nerve	Nerve	0.445582
miR-1268a	Vein	Vein	0.440692
miR-1268a	Connective tissue	Temporomandibular joint	0.427158
miR-1268a	Saliva	Saliva	0.396207
miR-1268a	Lung	Bronchus	0.372142
miR-1268a	Spinal cord	Spinal cord	0.369567
miR-1268a	Bowel	Bowel	0.345602
miR-1268a	Kidney	CcRCC	0.331696
miR-1268a	Nerve	Neuron	0.311416
miR-1268a	Immune system	Lymphocyte B	0.30776
miR-1268a	Brain	Choroid plexus	0.211315
miR-1268a	Feces	Feces	0.177109
miR-1268a	Heart	Atrium	0.176572
miR-1268a	Brain	Meninges	0.169509
miR-1268a	Spinal cord	Csf	0.150273
miR-1268a	Cornea	Cornea	0.10407
miR-1268a	Nerve	Neuroblastoma	0.100605
miR-1285-5p	Brain	Vestibulochlear complex	3765.11
miR-1285-5p	Urine	Urine	2392.53
miR-1285-5p	Blood	Plasma	1900.36
miR-1285-5p	Blood	Serum	759.313
miR-1285-5p	Brain	Astrocyte	180.044
miR-1285-5p	Blood	Blood	151.396
miR-1285-5p	Brain	Brain	68.0635
miR-1285-5p	Placenta	Placenta	36.716
miR-1285-5p	Vaginal tissue	Vaginal tissue	32.3048
miR-1285-5p	Immune system	Lymphocyte B	25.3179
miR-1285-5p	Immune system	H9	18.8102
miR-1285-5p	Spleen	Spleen	5.23002
miR-1285-5p	Skin	Dermis	4.47612
miR-1285-5p	Lymph node	Lymph node	4.27988
miR-1285-5p	Testis	Sperm	3.98212
miR-1285-5p	Stem cells	LtNES	3.82534
miR-1285-5p	Tongue	Tongue	3.36442
miR-1285-5p	Brain	Cerebellum	3.19399
miR-1285-5p	Immune system	Cd34	2.89528
miR-1285-5p	Spinal cord	Spinal cord	2.86533
miR-1285-5p	Salivary glands	Salivary glands	2.70821
miR-1285-5p	Brain	Substantia nigra	2.68401
miR-1285-5p	Diaphragm	Diaphragm	2.635
miR-1285-5p	Bowel	Jejunum	2.56583
miR-1285-5p	Brain	Thalamus	2.55973
miR-1285-5p	Brain	White matter	2.46972
miR-1285-5p	Brain	Grey matter	2.39724
miR-1285-5p	Skin	Melanocyte	2.37479
miR-1285-5p	Heart	Atrial appendage	2.08068
miR-1285-5p	Immune system	Cd4	1.96872
miR-1285-5p	Adipose	Adipose	1.94157
miR-1285-5p	Lung	Lung	1.80178
miR-1285-5p	Brain	Hippocampus	1.78466
miR-1285-5p	Kidney	Cortex	1.75441
miR-1285-5p	Brain	Medulla oblongata	1.73946
miR-1285-5p	Lung	Lavage	1.69453
miR-1285-5p	Oral cavity	Oral cavity	1.67481
miR-1285-5p	Skin	Keratinocyte	1.67118
miR-1285-5p	Bowel	Small intestine	1.65597
miR-1285-5p	Skin	Foreskin	1.63632
miR-1285-5p	Immune system	Lymphocyte T	1.58641
miR-1285-5p	Cervix	Cervix	1.55038
miR-1285-5p	Tonsil	Tonsil	1.50471
miR-1285-5p	Uterus	Uterus	1.50436
miR-1285-5p	Brain	Temporal lobe	1.49869
miR-1285-5p	Bone	Bone	1.45719
miR-1285-5p	Gallbladder	Gallbladder	1.45081
miR-1285-5p	Nerve	Nerve	1.44821
miR-1285-5p	Umbilical cord	Huvec	1.44308
miR-1285-5p	Brain	Occipital lobe	1.44051
miR-1285-5p	Brain	Dura matter	1.43646
miR-1285-5p	Saliva	Saliva	1.39665
miR-1285-5p	Brain	Nucleus caudatus	1.39195
miR-1285-5p	Immune system	Lymphocyte	1.3194
miR-1285-5p	Immune system	Dendritic cells	1.31275
miR-1285-5p	Brain	Parietal lobe	1.25767
miR-1285-5p	Thyroid	Thyroid	1.25372
miR-1285-5p	Skin	Skin	1.22538
miR-1285-5p	Urethra	Urethra	1.22224
miR-1285-5p	Cornea	Cornea	1.20062
miR-1285-5p	Heart	Pericardium	1.18314
miR-1285-5p	Bone marrow	Bone marrow	1.17458
miR-1285-5p	Immune system	Macrophage	1.15288
miR-1285-5p	Immune system	Natural killer	1.12957
miR-1285-5p	Bowel	Colon	1.12881
miR-1285-5p	Stomach	Stomach	1.12725
miR-1285-5p	Heart	Limb muscle	1.10425
miR-1285-5p	Heart	Atrium	1.08438
miR-1285-5p	Brain	Frontal lobe	1.08242
miR-1285-5p	Esophagus	Esophagus	1.06121
miR-1285-5p	Kidney	HEK293	1.03583
miR-1285-5p	Bronchus	Bronchus	1.00979
miR-1285-5p	Sclera	Sclera	0.992847
miR-1285-5p	Submandibular gland	Submandibular gland	0.950878
miR-1285-5p	Brain	Arachnoid mater	0.943261
miR-1285-5p	Immune system	Mononuclear cells	0.931891
miR-1285-5p	Bladder	Bladder	0.886557
miR-1285-5p	Lung	Bronchus	0.883766
miR-1285-5p	Pancreas	Pancreas	0.845307
miR-1285-5p	Brain	Pituitary gland	0.815592
miR-1285-5p	Brain	Hypothalamus	0.81053
miR-1285-5p	Pericardium	Pericardium	0.799748
miR-1285-5p	Brain	Meninges	0.78945
miR-1285-5p	Connective tissue	Ligament	0.787583
miR-1285-5p	Connective tissue	Cartilage	0.78293
miR-1285-5p	Umbilical cord	Umbilical cord	0.767152
miR-1285-5p	Spinal cord	Nucleus pulposus	0.726685
miR-1285-5p	Artery	Artery	0.725401
miR-1285-5p	Liver	Liver	0.70958
miR-1285-5p	Bowel	Duodenum	0.708467
miR-1285-5p	Pleurae	Pleurae	0.698419
miR-1285-5p	Prostate	Prostate	0.696645
miR-1285-5p	Skin	Hair follicle	0.69349
miR-1285-5p	Heart	Heart	0.68001
miR-1285-5p	Airway	Pharynx	0.661935
miR-1285-5p	Ovary	Ovary	0.647503
miR-1285-5p	Kidney	Kidney	0.638846
miR-1285-5p	Liver	HCC	0.636431
miR-1285-5p	Brain	Cortex	0.634481
miR-1285-5p	Glandular breast tissue	Glandular breast tissue	0.627567
miR-1285-5p	Brain	Choroid plexus	0.626133
miR-1285-5p	Smooth muscle	Smooth muscle	0.617606
miR-1285-5p	Blood	Lymphocyte	0.613029
miR-1285-5p	Trachea	Trachea	0.610198
miR-1285-5p	Vein	Vein	0.588627
miR-1285-5p	Blood	Platelet	0.577639
miR-1285-5p	Adrenal gland	Adrenal gland	0.562973
miR-1285-5p	Kidney	CcRCC	0.562911
miR-1285-5p	Blood	PBMC	0.554441
miR-1285-5p	Bronchus	ALI	0.49744
miR-1285-5p	Nerve	Neuron	0.494619
miR-1285-5p	Retina	Retina	0.484033
miR-1285-5p	Testis	Testis	0.467308
miR-1285-5p	Sweat	Sweat	0.455856
miR-1285-5p	Bowel	Bowel	0.454383
miR-1285-5p	Skin	Epidermis	0.437215
miR-1285-5p	Milk	Milk	0.430226
miR-1285-5p	Tears	Tears	0.426172
miR-1285-5p	Immune system	Basophils	0.417267
miR-1285-5p	Connective tissue	Temporomandibular joint	0.402204
miR-1285-5p	Ovary	Theca	0.387372
miR-1285-5p	Airway	Larynx	0.358237
miR-1285-5p	Limb muscle	Fast twitch	0.326654
miR-1285-5p	Lung	NSCLC	0.325569
miR-1285-5p	Placenta	Chorionic villi	0.317149
miR-1285-5p	Heart	Ventricle	0.284925
miR-1285-5p	Pancreas	Islet	0.269431
miR-1285-5p	Bowel	Ileum	0.235591
miR-1285-5p	Testis	Semen	0.216454
miR-1285-5p	Stem cells	Embryo	0.215443
miR-1285-5p	Aqueous humor	Aqueous humor	0.198529
miR-1285-5p	Immune system	Cd19	0.191741
miR-1285-5p	Limb muscle	Limb muscle	0.174893
miR-1285-5p	Spinal cord	Csf	0.139935
miR-1285-5p	Nerve	Neuroblastoma	0.115502
miR-1285-5p	Ovary	Oocyte	0.105591
miR-1285-5p	Feces	Feces	0.0574462
miR-1288-3p	Brain	Vestibulochlear complex	16.3533
miR-1288-3p	Blood	Plasma	12.4585
miR-1288-3p	Blood	Serum	8.52692
miR-1288-3p	Urine	Urine	3.25911
miR-1288-3p	Brain	Astrocyte	2.38546
miR-1288-3p	Spinal cord	Spinal cord	1.2702
miR-1288-3p	Blood	Blood	1.25934
miR-1288-3p	Stem cells	LtNES	0.705697
miR-1288-3p	Airway	Pharynx	0.605121
miR-1288-3p	Skin	Hair follicle	0.554549
miR-1288-3p	Immune system	Cd4	0.511047
miR-1288-3p	Brain	Brain	0.50004
miR-1288-3p	Immune system	Cd19	0.447518
miR-1288-3p	Immune system	Natural killer	0.398154
miR-1288-3p	Bowel	Duodenum	0.391726
miR-1288-3p	Placenta	Placenta	0.317104
miR-1288-3p	Immune system	Lymphocyte	0.295426
miR-1288-3p	Brain	Medulla oblongata	0.29538
miR-1288-3p	Umbilical cord	Umbilical cord	0.287092
miR-1288-3p	Heart	Heart	0.274073
miR-1288-3p	Bladder	Bladder	0.260632
miR-1288-3p	Immune system	Cd34	0.253117
miR-1288-3p	Lung	Lung	0.231892
miR-1288-3p	Connective tissue	Temporomandibular joint	0.224584
miR-1288-3p	Salivary glands	Salivary glands	0.215994
miR-1288-3p	Umbilical cord	Huvec	0.210148
miR-1288-3p	Bone	Bone	0.201145
miR-1288-3p	Liver	Liver	0.200634
miR-1288-3p	Liver	HCC	0.191688
miR-1288-3p	Prostate	Prostate	0.185636
miR-1288-3p	Bronchus	Bronchus	0.183953
miR-1288-3p	Brain	Hippocampus	0.181694
miR-1288-3p	Artery	Artery	0.179596
miR-1288-3p	Brain	Substantia nigra	0.176604
miR-1288-3p	Cornea	Cornea	0.175062
miR-1288-3p	Kidney	Cortex	0.159492
miR-1288-3p	Brain	White matter	0.152606
miR-1288-3p	Spleen	Spleen	0.151232
miR-1288-3p	Connective tissue	Ligament	0.139227
miR-1288-3p	Bowel	Bowel	0.139135
miR-1288-3p	Glandular breast tissue	Glandular breast tissue	0.136607
miR-1288-3p	Cervix	Cervix	0.135087
miR-1288-3p	Thyroid	Thyroid	0.126302
miR-1288-3p	Ovary	Theca	0.120971
miR-1288-3p	Brain	Frontal lobe	0.120483
miR-1288-3p	Brain	Nucleus caudatus	0.117361
miR-1288-3p	Brain	Occipital lobe	0.114071
miR-1288-3p	Brain	Thalamus	0.11398
miR-1288-3p	Skin	Epidermis	0.111684
miR-1288-3p	Kidney	Kidney	0.106112
miR-1288-3p	Skin	Keratinocyte	0.103739
miR-1288-3p	Trachea	Trachea	0.102118
miR-1288-3p	Skin	Foreskin	0.0994252
miR-1288-3p	Brain	Parietal lobe	0.0986407
miR-1288-3p	Brain	Choroid plexus	0.0974351
miR-1288-3p	Vein	Vein	0.0939931
miR-1288-3p	Skin	Skin	0.0935212
miR-1288-3p	Sclera	Sclera	0.0923579
miR-1288-3p	Spinal cord	Nucleus pulposus	0.0901129
miR-1288-3p	Brain	Hypothalamus	0.0900589
miR-1288-3p	Skin	Dermis	0.0876702
miR-1288-3p	Bowel	Colon	0.0873052
miR-1288-3p	Stomach	Stomach	0.0846449
miR-1288-3p	Ovary	Ovary	0.08268
miR-1288-3p	Pancreas	Islet	0.0756207
miR-1288-3p	Gallbladder	Gallbladder	0.0727333
miR-1288-3p	Lung	NSCLC	0.0711338
miR-1288-3p	Nerve	Nerve	0.0691616
miR-1288-3p	Adipose	Adipose	0.0680157
miR-1288-3p	Lymph node	Lymph node	0.067918
miR-1288-3p	Tongue	Tongue	0.0654022
miR-1288-3p	Vaginal tissue	Vaginal tissue	0.0620222
miR-1288-3p	Pericardium	Pericardium	0.0594438
miR-1288-3p	Brain	Temporal lobe	0.0589499
miR-1288-3p	Placenta	Chorionic villi	0.056821
miR-1288-3p	Immune system	Mononuclear cells	0.0519899
miR-1288-3p	Blood	Platelet	0.0510982
miR-1288-3p	Immune system	Dendritic cells	0.0490756
miR-1288-3p	Saliva	Saliva	0.048686
miR-1288-3p	Lung	Lavage	0.0484945
miR-1288-3p	Bowel	Jejunum	0.0479086
miR-1288-3p	Pancreas	Pancreas	0.0465329
miR-1288-3p	Brain	Dura matter	0.0440381
miR-1288-3p	Immune system	Macrophage	0.0427152
miR-1288-3p	Diaphragm	Diaphragm	0.0399242
miR-1288-3p	Blood	PBMC	0.0398877
miR-1288-3p	Heart	Atrial appendage	0.038531
miR-1288-3p	Heart	Ventricle	0.0380879
miR-1288-3p	Bowel	Small intestine	0.03792
miR-1288-3p	Heart	Atrium	0.0378098
miR-1288-3p	Urethra	Urethra	0.0349211
miR-1288-3p	Lung	Bronchus	0.0339838
miR-1288-3p	Brain	Arachnoid mater	0.033788
miR-1288-3p	Adrenal gland	Adrenal gland	0.0337162
miR-1288-3p	Heart	Limb muscle	0.0330087
miR-1288-3p	Esophagus	Esophagus	0.0327037
miR-1288-3p	Pleurae	Pleurae	0.0321821
miR-1288-3p	Tonsil	Tonsil	0.0310192
miR-1288-3p	Connective tissue	Cartilage	0.0268321
miR-1288-3p	Bowel	Ileum	0.0264761
miR-1288-3p	Limb muscle	Limb muscle	0.0264478
miR-1288-3p	Immune system	Basophils	0.0260592
miR-1288-3p	Blood	Lymphocyte	0.025656
miR-1288-3p	Spinal cord	Csf	0.0252219
miR-1288-3p	Submandibular gland	Submandibular gland	0.0234607
miR-1288-3p	Heart	Pericardium	0.0230563
miR-1288-3p	Brain	Grey matter	0.0219409
miR-1288-3p	Skin	Melanocyte	0.0213173
miR-1288-3p	Oral cavity	Oral cavity	0.021056
miR-1288-3p	Uterus	Uterus	0.0210294
miR-1288-3p	Nerve	Neuroblastoma	0.0198127
miR-1288-3p	Immune system	Lymphocyte T	0.0184879
miR-1288-3p	Bone marrow	Bone marrow	0.0184745
miR-1288-3p	Stem cells	Embryo	0.0171652
miR-1288-3p	Retina	Retina	0.0137558
miR-1288-3p	Milk	Milk	0.0129989
miR-1288-3p	Testis	Sperm	0.0128112
miR-1288-3p	Brain	Pituitary gland	0.0124986
miR-1288-3p	Aqueous humor	Aqueous humor	0.0123442
miR-1288-3p	Brain	Meninges	0.0111441
miR-1288-3p	Testis	Semen	0.00397688
miR-1288-3p	Limb muscle	Fast twitch	0.00206085
miR-130b-5p	Stem cells	LtNES	1015.75
miR-130b-5p	Lung	Lung	717.139
miR-130b-5p	Immune system	Cd34	555.924
miR-130b-5p	Brain	Vestibulochlear complex	285.846
miR-130b-5p	Immune system	Lymphocyte T	185.179
miR-130b-5p	Blood	Blood	168.356
miR-130b-5p	Skin	Foreskin	166.522
miR-130b-5p	Bone	Bone	149.344
miR-130b-5p	Immune system	Cd4	147.458
miR-130b-5p	Immune system	Natural killer	136.671
miR-130b-5p	Skin	Melanocyte	119.168
miR-130b-5p	Umbilical cord	Huvec	111.736
miR-130b-5p	Umbilical cord	Umbilical cord	99.8461
miR-130b-5p	Immune system	Lymphocyte B	90.7025
miR-130b-5p	Immune system	Macrophage	82.9234
miR-130b-5p	Artery	Artery	70.7092
miR-130b-5p	Bone marrow	Bone marrow	69.7144
miR-130b-5p	Bowel	Colon	58.7672
miR-130b-5p	Bowel	Duodenum	57.4469
miR-130b-5p	Retina	Retina	55.245
miR-130b-5p	Blood	Serum	54.6241
miR-130b-5p	Blood	Plasma	52.3772
miR-130b-5p	Airway	Pharynx	51.9071
miR-130b-5p	Brain	Choroid plexus	50.8431
miR-130b-5p	Blood	PBMC	48.5853
miR-130b-5p	Heart	Heart	47.878
miR-130b-5p	Thyroid	Thyroid	45.8847
miR-130b-5p	Immune system	Dendritic cells	43.3901
miR-130b-5p	Immune system	Lymphocyte	41.8488
miR-130b-5p	Liver	Liver	41.5769
miR-130b-5p	Spinal cord	Nucleus pulposus	40.7932
miR-130b-5p	Immune system	Cd19	39.2913
miR-130b-5p	Liver	HCC	36.478
miR-130b-5p	Brain	Brain	36.3394
miR-130b-5p	Immune system	Basophils	36.2511
miR-130b-5p	Skin	Hair follicle	35.5517
miR-130b-5p	Stomach	Stomach	34.562
miR-130b-5p	Pancreas	Pancreas	34.4719
miR-130b-5p	Placenta	Placenta	33.4982
miR-130b-5p	Stem cells	Embryo	31.769
miR-130b-5p	Uterus	Uterus	31.0838
miR-130b-5p	Smooth muscle	Smooth muscle	29.9539
miR-130b-5p	Brain	Astrocyte	29.828
miR-130b-5p	Skin	Dermis	29.258
miR-130b-5p	Ovary	Theca	27.8993
miR-130b-5p	Skin	Skin	26.5579
miR-130b-5p	Pancreas	Islet	25.7208
miR-130b-5p	Kidney	Kidney	24.8075
miR-130b-5p	Brain	Hippocampus	24.7964
miR-130b-5p	Bladder	Bladder	23.9747
miR-130b-5p	Kidney	CcRCC	23.1109
miR-130b-5p	Spinal cord	Spinal cord	22.4874
miR-130b-5p	Glandular breast tissue	Glandular breast tissue	22.1032
miR-130b-5p	Blood	Platelet	21.8447
miR-130b-5p	Tonsil	Tonsil	21.8439
miR-130b-5p	Prostate	Prostate	19.7953
miR-130b-5p	Connective tissue	Cartilage	18.7987
miR-130b-5p	Adrenal gland	Adrenal gland	17.6066
miR-130b-5p	Cervix	Cervix	16.856
miR-130b-5p	Ovary	Ovary	16.43
miR-130b-5p	Nerve	Neuroblastoma	14.4268
miR-130b-5p	Heart	Ventricle	14.2251
miR-130b-5p	Nerve	Neuron	14.0978
miR-130b-5p	Blood	Lymphocyte	13.0631
miR-130b-5p	Skin	Keratinocyte	13.052
miR-130b-5p	Placenta	Chorionic villi	12.1485
miR-130b-5p	Brain	Pituitary gland	11.2441
miR-130b-5p	Urine	Urine	11.1735
miR-130b-5p	Bowel	Bowel	9.62691
miR-130b-5p	Submandibular gland	Submandibular gland	9.41214
miR-130b-5p	Brain	Substantia nigra	9.31532
miR-130b-5p	Bowel	Ileum	9.18045
miR-130b-5p	Brain	Cortex	9.15122
miR-130b-5p	Brain	Medulla oblongata	9.05832
miR-130b-5p	Brain	White matter	8.75984
miR-130b-5p	Sclera	Sclera	8.70473
miR-130b-5p	Heart	Atrium	7.59107
miR-130b-5p	Trachea	Trachea	7.56605
miR-130b-5p	Tongue	Tongue	7.34918
miR-130b-5p	Brain	Nucleus caudatus	7.12332
miR-130b-5p	Cornea	Cornea	6.98666
miR-130b-5p	Limb muscle	Limb muscle	6.83566
miR-130b-5p	Nerve	Nerve	6.62044
miR-130b-5p	Brain	Parietal lobe	6.60893
miR-130b-5p	Heart	Atrial appendage	6.55027
miR-130b-5p	Lung	Bronchus	6.5094
miR-130b-5p	Brain	Temporal lobe	6.36169
miR-130b-5p	Brain	Dura matter	6.19191
miR-130b-5p	Salivary glands	Salivary glands	6.16064
miR-130b-5p	Brain	Hypothalamus	6.124
miR-130b-5p	Brain	Thalamus	6.06566
miR-130b-5p	Heart	Pericardium	6.05432
miR-130b-5p	Vaginal tissue	Vaginal tissue	5.89834
miR-130b-5p	Skin	Epidermis	5.79663
miR-130b-5p	Bronchus	ALI	5.66955
miR-130b-5p	Brain	Cerebellum	5.61039
miR-130b-5p	Brain	Occipital lobe	5.52487
miR-130b-5p	Adipose	Adipose	5.48433
miR-130b-5p	Brain	Frontal lobe	5.40661
miR-130b-5p	Urethra	Urethra	5.34292
miR-130b-5p	Immune system	H9	5.08385
miR-130b-5p	Pericardium	Pericardium	4.94314
miR-130b-5p	Spleen	Spleen	4.86763
miR-130b-5p	Airway	Larynx	4.59212
miR-130b-5p	Spinal cord	Csf	4.53721
miR-130b-5p	Aqueous humor	Aqueous humor	4.19225
miR-130b-5p	Lymph node	Lymph node	4.05809
miR-130b-5p	Immune system	Mononuclear cells	4.02383
miR-130b-5p	Lung	Lavage	3.97204
miR-130b-5p	Pleurae	Pleurae	3.91193
miR-130b-5p	Testis	Sperm	3.82229
miR-130b-5p	Bowel	Small intestine	3.41929
miR-130b-5p	Esophagus	Esophagus	3.41054
miR-130b-5p	Brain	Arachnoid mater	3.25642
miR-130b-5p	Diaphragm	Diaphragm	3.19394
miR-130b-5p	Sweat	Sweat	3.16957
miR-130b-5p	Vein	Vein	2.90178
miR-130b-5p	Bronchus	Bronchus	2.66084
miR-130b-5p	Connective tissue	Ligament	2.55288
miR-130b-5p	Oral cavity	Oral cavity	2.41814
miR-130b-5p	Heart	Limb muscle	2.35254
miR-130b-5p	Kidney	Cortex	2.02023
miR-130b-5p	Saliva	Saliva	1.90834
miR-130b-5p	Gallbladder	Gallbladder	1.5917
miR-130b-5p	Brain	Grey matter	1.58001
miR-130b-5p	Lung	NSCLC	1.50821
miR-130b-5p	Bowel	Jejunum	1.43381
miR-130b-5p	Testis	Testis	1.30706
miR-130b-5p	Testis	Semen	1.24263
miR-130b-5p	Ovary	Oocyte	1.08957
miR-130b-5p	Limb muscle	Fast twitch	1.05835
miR-130b-5p	Brain	Meninges	1.00285
miR-130b-5p	Milk	Milk	0.630207
miR-130b-5p	Connective tissue	Temporomandibular joint	0.411022
miR-130b-5p	Kidney	HEK293	0.207165
miR-130b-5p	Tears	Tears	0.185578
miR-130b-5p	Feces	Feces	0.0247676
miR-134-5p	Ovary	Theca	660.496
miR-134-5p	Spinal cord	Nucleus pulposus	555.918
miR-134-5p	Umbilical cord	Umbilical cord	351.982
miR-134-5p	Brain	Cerebellum	333.614
miR-134-5p	Pancreas	Islet	279.883
miR-134-5p	Brain	Thalamus	275.169
miR-134-5p	Brain	Hypothalamus	237.936
miR-134-5p	Umbilical cord	Huvec	229.92
miR-134-5p	Adrenal gland	Adrenal gland	220.207
miR-134-5p	Heart	Heart	212.45
miR-134-5p	Stem cells	LtNES	193.094
miR-134-5p	Brain	Hippocampus	187.655
miR-134-5p	Blood	Plasma	177.765
miR-134-5p	Connective tissue	Temporomandibular joint	162.914
miR-134-5p	Ovary	Ovary	157.761
miR-134-5p	Skin	Foreskin	143.42
miR-134-5p	Kidney	Kidney	139.987
miR-134-5p	Pericardium	Pericardium	134.475
miR-134-5p	Brain	Substantia nigra	125.203
miR-134-5p	Brain	Temporal lobe	124.365
miR-134-5p	Liver	Liver	119.493
miR-134-5p	Brain	Brain	119.049
miR-134-5p	Placenta	Chorionic villi	111.544
miR-134-5p	Artery	Artery	111.086
miR-134-5p	Brain	Parietal lobe	105.965
miR-134-5p	Blood	Serum	105.95
miR-134-5p	Brain	Choroid plexus	103.524
miR-134-5p	Connective tissue	Ligament	102.66
miR-134-5p	Blood	Platelet	101.079
miR-134-5p	Pancreas	Pancreas	100.114
miR-134-5p	Brain	Pituitary gland	98.212
miR-134-5p	Brain	Astrocyte	85.9202
miR-134-5p	Connective tissue	Cartilage	85.5041
miR-134-5p	Brain	Nucleus caudatus	85.3566
miR-134-5p	Brain	Dura matter	84.1688
miR-134-5p	Diaphragm	Diaphragm	82.6431
miR-134-5p	Cornea	Cornea	82.6379
miR-134-5p	Brain	Frontal lobe	82.48
miR-134-5p	Sclera	Sclera	72.4086
miR-134-5p	Brain	Grey matter	70.68
miR-134-5p	Skin	Keratinocyte	68.7687
miR-134-5p	Lung	Lung	67.7341
miR-134-5p	Limb muscle	Limb muscle	66.364
miR-134-5p	Skin	Skin	66.2457
miR-134-5p	Brain	Occipital lobe	66.0197
miR-134-5p	Vaginal tissue	Vaginal tissue	60.6691
miR-134-5p	Brain	Medulla oblongata	58.157
miR-134-5p	Placenta	Placenta	57.6663
miR-134-5p	Blood	Blood	56.1237
miR-134-5p	Aqueous humor	Aqueous humor	52.7155
miR-134-5p	Smooth muscle	Smooth muscle	52.1877
miR-134-5p	Skin	Epidermis	50.4284
miR-134-5p	Brain	Cortex	49.8792
miR-134-5p	Lung	NSCLC	47.6537
miR-134-5p	Brain	White matter	47.3845
miR-134-5p	Testis	Testis	45.4397
miR-134-5p	Bone	Bone	45.2218
miR-134-5p	Uterus	Uterus	42.9612
miR-134-5p	Spleen	Spleen	42.5769
miR-134-5p	Salivary glands	Salivary glands	41.0678
miR-134-5p	Thyroid	Thyroid	39.4329
miR-134-5p	Airway	Pharynx	37.5723
miR-134-5p	Prostate	Prostate	36.8514
miR-134-5p	Gallbladder	Gallbladder	35.9839
miR-134-5p	Pleurae	Pleurae	34.266
miR-134-5p	Cervix	Cervix	34.1386
miR-134-5p	Skin	Dermis	34.0734
miR-134-5p	Brain	Arachnoid mater	30.5795
miR-134-5p	Immune system	Cd34	30.0981
miR-134-5p	Nerve	Neuroblastoma	29.3747
miR-134-5p	Heart	Pericardium	28.545
miR-134-5p	Nerve	Nerve	28.0426
miR-134-5p	Submandibular gland	Submandibular gland	27.697
miR-134-5p	Skin	Hair follicle	26.8131
miR-134-5p	Tongue	Tongue	26.3232
miR-134-5p	Heart	Atrial appendage	25.3919
miR-134-5p	Bladder	Bladder	24.6516
miR-134-5p	Vein	Vein	24.4694
miR-134-5p	Bowel	Bowel	24.3319
miR-134-5p	Trachea	Trachea	22.896
miR-134-5p	Brain	Vestibulochlear complex	21.0714
miR-134-5p	Kidney	Cortex	20.8403
miR-134-5p	Retina	Retina	20.4442
miR-134-5p	Heart	Atrium	20.4107
[truncated: 17,711 more rows]

## Sheet: 1D
The significantly enriched and top neurodegeneration-related PANTHER biological pathways based on the strong targets of significantly up- and down-regulated miRNAs found in brain or other tissues
DOWN-REGULATED													DOWN-REGULATED				UP-REGULATED													UP-REGULATED
brain miRNAs	targets		Enrichment FDR	(-log10) FDR	nGenes	Pathway Genes	Fold Enrichment	Pathways (click for details)					No brain miRNAs	targets			brain miRNAs	targets		Enrichment FDR	(-log10) FDR	nGenes	Pathway Genes	Fold Enrichment	Pathways (click for details)					No brain miRNAs	targets		Enrichment FDR	(-log10) FDR	nGenes	Pathway Genes	Fold Enrichment	Pathways (click for details)
let-7e-5p	FASLG		4.8e-12	11.3188	13	46	16.9	P04398 p53 pathway feedback loops 2					miR-296-3p	CX3CR1			miR-125b-5p	CASP3		4.2e-08	7.37675	7	35	25.9	P00033 Insulin/IGF pathway-protein kinase B signaling cascade					miR-615-3p	MTPN		0.00091	3.04096	2	28	74.3	P00035 Interferon-gamma signaling pathway
miR-103a-3p	PLK1		1.7e-07	6.76955	8	31	15.5	P00020 FAS signaling pathway					miR-1268a	STAT5A			miR-371a-5p	SORL1		5.8e-06	5.23657	5	26	24.9	P00030 Hypoxia response via HIF activation					miR-3614-5p	IL6R		0.00091	3.04096	2	29	71.7	P00032 Insulin/IGF pathway-mitogen activated protein kinase kinase/MAP kinase cascade
miR-98-5p	TNFAIP3		1e-06	6	7	28	15	P00035 Interferon-gamma signaling pathway					miR-520f-5p	KCNH1			miR-186-5p	SPHK1		1.7e-08	7.76955	8	46	22.5	P04398 p53 pathway feedback loops 2					miR-514b-5p	TERT		6.7e-06	5.17393	4	69	60.3	P04393 Ras Pathway
miR-223-3p	HMGA2		2.4e-07	6.61979	8	33	14.5	P05918 p38 MAPK pathway					miR-647	ICAM1			miR-4271	MMP2		9.1e-09	8.04096	9	61	19.1	P00056 VEGF signaling pathway					miR-6808-5p	PHLPP1		0.0011	2.95861	2	35	59.4	P05911 Angiotensin II-stimulated signaling through G proteins and beta-arrestin
miR-221-3p	SMC1A		1.8e-14	13.7447	18	79	13.6	P00059 p53 pathway						ANK2			miR-340-3p	MMP26		0.0013	2.88606	3	21	18.5	P04397 p53 pathway by glucose deprivation					miR-365b-5p	PHLPP2		6.7e-06	5.17393	4	76	54.7	P00053 T cell activation
miR-20a-5p	WNT1		2.7e-26	25.5686	35	171	12.3	P06959 CCKR signaling map									miR-134-5p	MAP3K11		2e-08	7.69897	9	69	16.9	P04393 Ras Pathway					miR-4726-5p	INPP4A		6.7e-06	5.17393	4	80	52	P00036 Interleukin signaling pathway
miR-126-5p	CCND1		4.4e-06	5.35655	7	35	12	P00033 Insulin/IGF pathway-protein kinase B signaling cascade									miR-484	MAP3K11		1.1e-10	9.95861	13	108	15.6	P00006 Apoptosis signaling pathway					miR-4442	INPP5J		0.00012	3.92082	3	61	51.1	P00056 VEGF signaling pathway
miR-6131	MYCN		0.00015	3.82391	5	26	11.5	P00030 Hypoxia response via HIF activation									miR-212-5p	SFRP5		4.8e-08	7.31876	9	79	14.7	P00059 p53 pathway					miR-6133	MAPK3		0.027	1.56864	1	21	49.5	P04397 p53 pathway by glucose deprivation
miR-93-5p	AGO1		7.4e-10	9.13077	13	69	11.3	P04393 Ras Pathway									miR-1285-5p	LIFR		0.0027	2.56864	3	28	13.9	P00035 Interferon-gamma signaling pathway					miR-637	MAPK1		0.032	1.49485	1	26	40	P00030 Hypoxia response via HIF activation
miR-122-5p	IGF1R		2.2e-14	13.6576	20	108	11.1	P00006 Apoptosis signaling pathway									miR-345-5p	GAB2		8.9e-05	4.05061	5	47	13.8	P00048 PI3 kinase pathway					miR-6890-5p	CKB		0.00022	3.65758	3	78	40	P00019 Endothelin signaling pathway
miR-106b-5p	MMP9		4.7e-10		14	80		P00036 Interleukin signaling pathway									miR-2110	Fas		8.9e-05		5	47		P00054 Toll receptor signaling pathway					miR-4700-5p	PTP4A3		1.7e-05	4.76955	4	108	38.5	P00006 Apoptosis signaling pathway
miR-17-5p	IGF1		2.7e-06		8	46		P00046 Oxidative stress response									miR-3943	APLN		1.3e-09		12	114		P00018 EGF receptor signaling pathway					miR-1910-3p	ROCK1		3.3e-07	6.48149	6	171	36.5	P06959 CCKR signaling map
miR-374a-5p	LIN28A		0.00023		5	29		P00032 Insulin/IGF pathway-mitogen activated protein kinase kinase/MAP kinase cascade									miR-3615	PIK3CB		0.0029		3	29		P00032 Insulin/IGF pathway-mitogen activated protein kinase kinase/MAP kinase cascade					miR-3064-5p	PARD6A		0.003		2	59		P00010 B cell activation
miR-454-3p	AURKB		3.1e-06		8	47		P00048 PI3 kinase pathway									miR-4664-3p	IGF1R		1.2e-10		15	171		P06959 CCKR signaling map					miR-6846-3p	NAA10		0.035		1	30		P00009 Axon guidance mediated by netrin
miR-4433b-5p	EZH2		3.3e-05		7	47		P00054 Toll receptor signaling pathway									miR-216a-3p	NEU1		1e-05		7	80		P00036 Interleukin signaling pathway					miR-4649-5p	BCL2L1		0.0032	2.49485	2	63	33	P00003 Alzheimer disease-amyloid secretase pathway
miR-142-3p	TNFRSF10B		1.9e-07		12	91		P00052 TGF-beta signaling pathway									let-7b-3p	ALOX5		0.00025		5	59		P00010 B cell activation					miR-602	CDC42		0.00045		3	104		P00021 FGF signaling pathway
miR-301a-3p	ARID3A		1.8e-11		20	156		P00005 Angiogenesis									miR-6821-3p	CD44		3.1e-09		13	156		P00005 Angiogenesis					miR-6865-5p	CD44		0.0037		2	70		P00016 Cytoskeletal reg, by Rho GTPase
miR-4286	SERPINB5		0.00016		7	61		P00056 VEGF signaling pathway									miR-663b	EGFR		2.4e-06		9	125		P00047 PDGF signaling pathway					miR-4685-5p	FBXO32		0.04		1	35		P00033 Insulin/IGF pathway-protein kinase B signaling cascade
miR-548k	MEF2D		2.5e-07		13	114		P00018 EGF receptor signaling pathway									miR-130b-5p	TNF		5.5e-05		7	104		P00021 FGF signaling pathway					miR-6886-3p	LCOR		0.00054		3	114		P00018 EGF receptor signaling pathway
miR-646	SFRP4		1.4e-07		14	125		P00047 PDGF signaling pathway									miR-532-3p	PHF8		0.033		2	30		P00009 Axon guidance mediated by netrin					miR-4294	AKT1		6.7e-06		5	198		P00031 Inflammation mediated by chemokine and cytokine signaling pathway
miR-92a-2-5p	OLFM4		0.00019	3.72125	7	63	6.7	P00003 Alzheimer disease-amyloid secretase pathway									miR-4324	ANGPT2		0.00079		5	76		P00053 T cell activation					miR-6890-3p	SP7		0.0055	2.25964	2	88	23.6	P00049 Parkinson disease
	PIEZO1		0.00075		6	59		P00010 B cell activation									miR-654-5p	KLC2		2.9e-08		13	198		P00031 Inflammation mediated by chemokine and cytokine signaling pathway					miR-550a-3p			0.0056		2	91		P00052 TGF-beta signaling pathway
	ADAM10		0.0067		4	40		P00045 Notch signaling pathway									miR-589-5p	APC		0.0096		3	46		P00046 Oxidative stress response					miR-7109-3p			0.047		1	46		P04398 p53 pathway feedback loops 2
	RUNX2		0.00052		7	76		P00053 T cell activation									miR-6877-3p	FES		0.034		2	31		P00020 FAS signaling pathway					miR-6747-3p			0.047		1	47		P00048 PI3 kinase pathway
	DVL1		4.7e-07		15	165		P00034 Integrin signalling pathway									miR-211-3p	DKK3		0.00085		5	78		P00019 Endothelin signaling pathway					miR-4713-5p			0.047		1	47		P00054 Toll receptor signaling pathway
	BNIP3		0.00015		9	104		P00021 FGF signaling pathway									miR-1539	FZD6		0.037		2	33		P05918 p38 MAPK pathway					miR-551a			0.001		3	156		P00005 Angiogenesis
	CACNA1C		0.0018		6	70		P00016 Cytoskeletal reg, by Rho GTPase									miR-6775-3p	PODXL		0.0016		5	91		P00052 TGF-beta signaling pathway					miR-6830-5p			0.0099		2	125		P00047 PDGF signaling pathway
	CCNE1		0.00023	3.63827	9	112	4.8	P00004 Alzheimer disease-presenilin pathway									miR-6819-5p	CDKN2D		0.02	1.69897	3	63	6.2	P00003 Alzheimer disease-amyloid secretase pathway					miR-4440			0.01	2	2	129	16.1	P00029 Huntington disease
	CDK2		0.00059	3.22915	9	129	4.2	P00029 Huntington disease									miR-6809-3p	JAK2		0.0035	2.45593	5	112	5.8	P00004 Alzheimer disease-presenilin pathway					miR-6734-3p			0.015		2	165		P00034 Integrin signalling pathway
	CREB1		0.0056	2.25181	6	88	4.1	P00049 Parkinson disease									miR-1229-3p	HOTTIP		0.0061	2.21467	5	129	5	P00029 Huntington disease					miR-6762-3p
	DICER1		0.00026		12	198		P00031 Inflammation mediated by chemokine and cytokine signaling pathway									miR-4769-3p	PTH1R		0.012		5	153		P00012 Cadherin signaling pathway					miR-6734-5p
	CAV1		0.00075		14	292		P00057 Wnt signaling pathway									miR-183-3p	SUV39H1		0.015		5	165		P00034 Integrin signalling pathway					miR-6745
	PTEN		0.022		7	153		P00012 Cadherin signaling pathway									miR-1976	SMO		0.013		7	292		P00057 Wnt signaling pathway					miR-3173-5p
	KLF4																miR-5699-5p	DRAM2												miR-6867-3p
	DAPK1																miR-519d-3p	NKIRAS2												miR-4326
	TIMP3																miR-6827-3p	BMPR1B												miR-6793-5p
	ID2																miR-4747-3p	BMPR1B												miR-4669
	CYP2C8																miR-6716-3p	EIF4EBP1												miR-4652-3p
	CDK6																	EIF4EBP1												miR-6772-5p
	RAD51																	HMGA2												miR-8060
	MYB																	HMGA1												miR-3074-5p
	SNCG																	GLI1												miR-4533
	GPRC5A																	TP53												miR-6856-5p
	PRRX1																	SMO												miR-4787-5p
	FYN																	TP53												miR-584-3p
	DAB2																	TP53												miR-4773
	SLC2A4																	TP53												miR-608
	PTENP1																	TP53												miR-6871-5p
	CYBB																	TP53												miR-7976
	TNFRSF10A																	ERBB3												miR-4780
	TNFSF11																	ERBB3												miR-6780b-3p
	ITCH																	ERBB2												miR-3646
	APP																	ERBB2												miR-7152-5p
	CDKN1A																	ERBB2												miR-6884-5p
	E2F1																	ERBB2												miR-371b-5p
	KAT2B																	ERBB2												miR-3064-3p
	VEGFA																	ERBB2												miR-4251
	RB1																	ERBB2												miR-6764-5p
	BCL2L11																	ERBB2												miR-595
	TCEAL1																	VDR												miR-550a-3-5p
	CCND2																	VDR												miR-6751-3p
	RBL1																	SGPL1												miR-6872-5p
	RBL2																	BAK1												miR-4731-3p
	WEE1																	BAK1												miR-1288-3p
	EOMES																	BAK1												miR-6738-3p
	PURA																	BAK1												miR-6817-3p
	APC																	BAK1												miR-5002-3p
	PKD2																	ERBB3												miR-6790-5p
	CASP7																	BMF												miR-5006-3p
	JAK1																	KLF13												miR-5584-3p
	SETD2																	NTRK3												let-7c-3p
	ATG16L1																	LIN28A												miR-6773-3p
	E2F5																	LIN28A												miR-3973
	STAT3																	LIN28A												miR-6766-3p
	SMAD7																	LIN28A												miR-4709-3p
	ZBTB4																	AKT1												miR-8485
	TWIST1																	LIN28A												miR-4682
	HIF1A																	CBFB												miR-3682-3p
	TRIM8																	CBFB												miR-6742-3p
	CASP8																	CYP24A1												miR-6740-3p
	RUNX3																	PRDM1												miR-7702
	MMP2																	RAF1												miR-6826-5p
	MFN2																	PRDM1												miR-3127-5p
	FAM129A																	PRDM1												miR-4733-3p
	RHOC																	IRF4												miR-371b-3p
	CTDNEP1																	CGN												miR-5195-5p
	LPIN1																	LACTB												miR-2113
	SPRY2																	STAT3
	PEG10																	STAT3
	IL1A																	GRIN2A
	PDK4																	CDKN2A
	EGFR																	CDKN2A
	VEGFC																	TP53INP1
	CYP7A1																	TP53INP1
	SRF																	E2F3
	RAC1																	E2F3
	RHOA																	BBC3
	CCNG1																	IGF2
	GYS1																	LIN28B
	ANK2																	PPP1CA
	NFATC2IP																	PPP1CA
	ENTPD4																	PPP1CA
	ADAM17																	PRKRA
	ANXA11																	TNFAIP3
	ALDOA																	BCL2
	RAB6B																	ETS1
	RAB11FIP1																	ETS1
	FOXP1																	TBC1D1
	MECP2																	RPS6KA1
	NCAM1																	RPS6KA1
	UBAP2																	DGAT1
	TBX19																	TNFAIP3
	AACS																	PIGF
	DUSP2																	BCL3
	ATP1A2																	FGFR2
	MAPK11																	ARID3B
	FUNDC2																	MCL1
	AKT3																	SMAD4
	TPD52L2																	MCL1
	GALNT10																	MCL1
	G6PC3																	IL6R
	AP3M2																	IL6R
	SLC7A1																	STARD13
	XPO6																	STARD13
	FOXJ3																	E2F2
	SLC7A11																	ABTB1
	TRIB1																	HK2
	EGLN3																	MMP13
	NUMBL																	MAPK14
	DSTYK																	EPO
	FAM117B																	MUC1
	BCL2L2																	NES
	PRKAB1																	CEBPA
	PRKRA																	MXD1
	PTPN1																	BCL2L2
	NT5C3A																	BCL2L2
	P4HA1																	CDH5
	ZNF395																	ARID3A
	SOCS1																	NCOR2
	HMOX1																	EIF5A2
	PKM																	PIAS3
	CLIC4																	PIK3CD
	BAX																	PIK3CD
	CDK4																	VPS4B
	NOD2																	PCTP
	FUT8																	LIPA
	AXL																	GSS
	HOTAIR																	IKZF2
	CRK																	IKZF3
	CYLD																	IKZF4
	SLC45A3																	ICAM2
	SPRED1																	BTG2
	PTPN7																	CCNJ
	ADAM9																	SET
	MMP7																	CSNK2A1
	CXCL12																	MEGF9
	MYC																	ENPEP
	DOCK6																	MAN1B1
	PRKCA																	AHRR
	THBS4																	EPOR
	ARNTL																	SIRT7
	TGFBR1																	SIRT7
	BOD1																	SCNN1A
	PROM1																	VPS51
	ROCK2																	DUSP6
	CCNT2																	TET2
	TAB2																	SEMA4C
	PTPN23																	ANGPTL4
	HMGA1																	RAB27A
	EGR2																	GOLPH3
	HSPA1B																	PAK2
	LPP																	VIM
	ABCG2																	VEGFA
	LGR5																	ABCC1
	HOXA10																	FOXM1
	HOXA7																	KRAS
	HOXA9																	KRAS
	LRRC32																	KRAS
	HMGB1																	KRAS
	CLOCK																	NANOG
	ABCA1																	ITGB1
	VLDLR																	STAT5B
	IGFBP3																	OPRM1
	TNF																	MAGI2
	RAD21																	PUM2
	PPP2R2A																	ZDHHC9
	TP53COR1																	ERBB2
	BRCA2																	SCO2
	CYP7B1																	ABCB1
	NPAT																	SETD2
	YES1																	VEGFA
	ZNFX1																	HIF1A
	CCL1																	TWIST1
	GPR137B																	TWIST1
	NABP1																	PVT1
	PTPRO																	GJA1
	MAP3K12																	XIAP
	BCL2																	PAK5
	RUNX1																	PPM1B
	MAPK9																	RELA
	TGFBR2																	MAP3K2
	DNAJC27																	FOXO1
	FBXO31																	P2RX7
	TNFSF12																	AKAP12
	BMPR2																	FGF2
	NCOA3																	CSNK2A1
	SMAD4																	PTTG1
	RND3																	NCSTN
	SMURF1																	RGS5
	TCF3																	PPM1K
	HSPB2																	TJP1
	HBP1																	MAF
	SIRPA																	EZH2
	UBE2C																	CDKN1A
	DAPK3																	ABCC1
	TP53INP1																	SOX2
	PHLPP1																	PRPF4B
	BMP2																	APOC3
	ITGB8																	ZEB1
	SOCS6																	FIS1
	PDLIM7																	SMAD2
	NPAS3																	STAT3
	ZFYVE9																	E2F1
	LDLR																	SMAD7
	MDM2																	MMP2
	CLU																	CDKN1A
	ADAR																	CDKN1A
	ETV1																	PPARA
	EPAS1																	PTEN
	DNMT1																	AKT3
	TBC1D2																	TIMP2
	TLR7																	MKI67
	PKNOX1																	MAP3K8
	RB1CC1																	FXN
	NFKBIB																	PTGS2
	KIF26B																	EPSTI1
	TIMP2																	IGF2
	BNIP2																	EEF1A2
	IRF2
	KIT
	PPARG
	BAMBI
	CRIM1
	MAP2K3
	ARHGAP12
	TSG101
	GJA1
	LIMK1
	PHLPP2
	MAP3K5
	MCL1
	ABL2
	ANKH
	REST
	PRKG1
	RGS5
	PKD1
	ARF4
	ADAMTS6
	BECN1
	GRB10
	MBD2
	CDKN1B
	BMF
	FOXO3
	HOXB5
	TMED7
	CDKN1C
	DDIT4
	BNIP3L
	TBK1
	MYBL1
	DKK2
	CREBZF
	BBC3
	TNFSF10
	ICAM1
	FOS
	NAIP
	ESR1
	TICAM1
	DIRAS3
	ETS1
	CORO1A
	TRPS1
	CERS2
	FMR1
	MEOX2
	DVL2
	HECTD2
	ZEB2
	SSX2IP
	ASZ1
	APAF1
	ANXA1
	CTCF
	RAB1A
	RECK
	PAK1
	ARNT
	PIK3R1
	ADAM1A
	STAT5A
	MGMT
	SOCS3
	STMN1
	MYL9
	SEMA3A
	STAT1
	MAFB
	NLRP3
	HAX1
	ZEB1
	MEF2C
	LMO2
	RHOB
	NFIX
	NFIA
	CHUK
	LIF
	SP3
	FBXW7
	EPB41L3
	ARTN
	FOXO1
	HSP90B1
	SCARB1
	PARP1
	ECT2
	PTBP2
	TAL1
	ATM
	CYB5A
	TOX
	PRDM1
	POLR3G
	CDC27
	SP1
	CARM1
	CCL3
	IL6
	CXCL2
	ABCB1
	CAPRIN1
	PAX6
	CFTR
	UVRAG
	SNIP1
	CDC14A
	NKRF
	SERPINE1
	LDHA
	GADD45A
	SRCIN1
	WNT5A
	WIF1
	CEBPB
	NOB1
	RPS6KA4
	PDCD4
	ANG
	ZNRF3
	MMP3
	FOXA1
	TUSC2
	LATS2
	STK11
	CXCL8
	SNX6
	PBX3
	CCL2
	SALL4
	CTNND1
	SLC31A1
	E2F2
	CASP3
	SOCS4
	CCL5
	IL13
	CCNJ
	HK2
	PGRMC1
	NRAS
	ITGB3
	CYP19A1
	EDN1
	CBL

## Sheet: 1E
Up and down-regulated miRNA targets known to be involved in the pathogenesis of AD
Upregulated			Downregulated
miRNA	target		miRNA	target
miR-615-3p	mapt		miR-106b-5p	mapt
miR-4709-3p	app		miR-17-5p	mapt
miR-484	app		miR-20a-5p	mapt
miR-519d-3p	app		miR-646	mapt
miR-3646	app		miR-93-5p	mapt
miR-186-5p	app		miR-103a-3p	app
miR-519d-3p	app		miR-106b-5p	app
miR-532-3p	app		miR-17-5p	app
miR-371a-5p	psen		miR-20a-5p	app
miR-519d-3p	psen		miR-374a-5p	app
miR-186-5p	bace1		miR-646	app
miR-212-5p	bace1		miR-93-5p	app
miR-216a-3p	bace1		let-7e-5p	psen
miR-345-5p	bace1		miR-103a-3p	psen
miR-484	bace1		miR-106b-5p	psen
miR-532-3p	bace1		miR-17-5p	psen
miR-659-3p	bace1		miR-20a-5p	psen
miR-125b-5p	bace2		miR-301a-3p	psen
miR-1976	bace2		miR-454-3p	psen
miR-211-3p	bace2		miR-646	psen
miR-3064-5p	bace2		miR-93-5p	psen
miR-371a-5p	bace2		miR-98-5p	psen
miR-4279	bace2		miR-103a-3p	bace1
miR-484	bace2		miR-106b-5p	bace1
miR-130b-5p	adam10		miR-17-5p	bace1
miR-186-5p	adam10		miR-20a-5p	bace1
miR-183-3p	adam10		miR-374a-5p	bace1
miR-2113	adam10		miR-646	bace1
miR-216a-3p	adam10		miR-647	bace1
miR-484	adam10		miR-93-5p	bace1
miR-519d-3p	adam10		let-7e-5p	bace2
miR-532-3p	adam10		miR-103a-3p	bace2
miR-6766-3p	adam10		miR-6131	bace2
miR-130b-5p	DCTN		miR-98-5p	bace2
miR-1976	DCTN		miR-103a-3p	adam10
miR-340-3p	DCTN		miR-106b-5p	adam10
miR-365b-5p	DCTN		miR-122-5p	adam10
miR-371a-5p	DCTN		miR-142-3p	adam10
miR-371b-5p	DCTN		miR-17-5p	adam10
miR-4251	DCTN		miR-374a-5p	adam10
miR-4294	DCTN		miR-93-5p	adam10
miR-4709-3p	DCTN		miR-98-5p	adam10
miR-4713-5p	DCTN		let-7e-5p	DNAH
miR-484	DCTN		miR-98-5p	DNAH
miR-519d-3p	DCTN		hsa-let-7e-5p	DNAL
miR-6727-3p	DCTN		miR-106b-5p	DNAL
miR-6747-3p	DCTN		miR-17-5p	DNAL
miR-6808-5p	DCTN		miR-20a-5p	DNAL
miR-6821-3p	DCTN		miR-93-5p	DNAL
miR-6827-3p	DCTN		miR-98-5p	DNAL
miR-6860	DCTN		miR-103a-3p	ACTR
miR-6867-3p	DCTN		miR-106b-5p	ACTR
miR-6884-5p	DCTN		miR-122-5p	ACTR
miR-1249-5p	ACTR		miR-17-5p	ACTR
miR-183-3p	ACTR		miR-20a-5p	ACTR
miR-1910-3p	ACTR		miR-4739	ACTR
miR-3074-5p	ACTR		miR-646	ACTR
miR-4294	ACTR		miR-93-5p	ACTR
miR-4324	ACTR		miR-106b-5p	DCTN
miR-519d-3p	ACTR		miR-122-5p	DCTN
miR-550a-3-5p	ACTR		miR-142-3p	DCTN
miR-550a-3p	ACTR		miR-17-5p	DCTN
miR-6133	ACTR		miR-20a-5p	DCTN
miR-7152-5p	ACTR		miR-4286	DCTN
miR-130b-5p	DNAH		miR-646	DCTN
miR-1908-3p	DNAH		miR-93-5p	DCTN
miR-1910-3p	DNAH		hsa-let-7e-5p	KIF
miR-4279	DNAH		miR-103a-3p	KIF
miR-4733-3p	DNAH		miR-106b-5p	KIF
miR-514b-5p	DNAH		miR-122-5p	KIF
miR-6790-5p	DNAH		miR-126-5p	KIF
miR-6817-3p	DNAH		miR-142-3p	KIF
miR-6860	DNAH		miR-17-5p	KIF
miR-6884-5p	DNAH		miR-20a-5p	KIF
miR-8073	DNAH		miR-221-3p	KIF
miR-8485	DNAH		miR-301a-3p	KIF
miR-1910-3p	DNAL		miR-454-3p	KIF
miR-1976	DNAL		miR-4739	KIF
miR-212-5p	DNAL		miR-520f-5p	KIF
miR-365b-5p	DNAL		miR-548aj-5p	KIF
miR-4294	DNAL		miR-548ar-5p	KIF
miR-519d-3p	DNAL		miR-548g-5p	KIF
miR-602	DNAL		miR-548k	KIF
miR-6727-3p	DNAL		miR-548x-5p	KIF
miR-6747-3p	DNAL		miR-6131	KIF
miR-6856-5p	DNAL		miR-646	KIF
miR-8485	DNAL		miR-6790-3p	KIF
miR-125b-5p	KLC		miR-93-5p	KIF
miR-4726-5p	KLC		miR-98-5p	KIF
miR-484	KLC		let-7e-5p	TUBA
miR-6742-3p	KLC		miR-142-3p	TUBA
miR-6809-3p	KLC		miR-221-3p	TUBA
miR-1229-3p	KIF		miR-296-3p	TUBA
miR-125b-5p	KIF		miR-296-3p	TUBA
miR-183-3p	KIF		let-7e-5p	TUBB
miR-186-5p	KIF		miR-106b-5p	TUBB
miR-1910-3p	KIF		miR-17-5p	TUBB
miR-1976	KIF		miR-20a-5p	TUBB
miR-3156-3p	KIF		miR-301a-3p	TUBB
miR-3173-5p	KIF		miR-4739	TUBB
miR-3682-3p	KIF		miR-548aj-5p	TUBB
miR-371a-5p	KIF		miR-548g-5p	TUBB
miR-371b-5p	KIF		miR-548x-5p	TUBB
miR-3927-5p	KIF		miR-6743-5p	TUBB
miR-3943	KIF		miR-98-5p	TUBB
miR-3944-3p	KIF
miR-4271	KIF
miR-4279	KIF
miR-4294	KIF
miR-4523	KIF
miR-4649-5p	KIF
miR-4682	KIF
miR-4700-5p	KIF
miR-4726-5p	KIF
miR-4755-3p	KIF
miR-4780	KIF
miR-484	KIF
miR-5002-3p	KIF
miR-519d-3p	KIF
miR-532-3p	KIF
miR-550a-3-5p	KIF
miR-5584-3p	KIF
miR-615-3p	KIF
miR-637	KIF
miR-659-3p	KIF
miR-663b	KIF
miR-6727-3p	KIF
miR-6734-5p	KIF
miR-6747-3p	KIF
miR-6764-5p	KIF
miR-6780b-3p	KIF
miR-6808-5p	KIF
miR-6817-3p	KIF
miR-6821-3p	KIF
miR-6866-3p	KIF
miR-6884-5p	KIF
miR-7155-3p	KIF
miR-7976	KIF
miR-8485	KIF
miR-1229-3p	TUBA
miR-484	TUBA
miR-615-3p	TUBA
miR-615-3p	TUBA
miR-1249-5p	TUBB
miR-186-5p	TUBB
miR-371a-5p	TUBB
miR-371b-5p	TUBB
miR-4251	TUBB
miR-4271	TUBB
miR-4436b-5p	TUBB
miR-4533	TUBB
miR-4713-5p	TUBB
miR-4773	TUBB
miR-484	TUBB
miR-532-3p	TUBB
miR-6133	TUBB
miR-615-3p	TUBB
miR-6809-3p	TUBB
miR-6856-5p	TUBB
miR-8060	TUBB

## Sheet: 1F
	Count [%]
	EV signature	EXO motifs
194 sign. miRNAs	65 [33.5%]	116 [59.8%]
non-sign. miRNAs	555 [31.9%]	757 [43.5%]
X2 test	X2=0.14[1], P=0.708	X2=18.05[1], P=0.00002
miRNAs with only sign. P-value (not pseudo-T-score) are not included

## Sheet: 2A
miRNA	Cluster
let-7a-2-3p	Cluster A
let-7a-3p	Cluster A
let-7b-3p	Cluster A
let-7c-3p	Cluster A
let-7d-3p	Cluster A
let-7f-1-3p	Cluster A
let-7f-2-3p	Cluster A
let-7i-3p	Cluster A
miR-1-3p	Cluster A
miR-100-5p	Cluster A
miR-101-3p	Cluster A
miR-107	Cluster A
miR-10a-5p	Cluster A
miR-1180-3p	Cluster A
miR-1199-3p	Cluster A
miR-1205	Cluster A
miR-1207-5p	Cluster A
miR-1224-3p	Cluster A
miR-1224-5p	Cluster A
miR-1228-5p	Cluster A
miR-1229-5p	Cluster A
miR-1236-5p	Cluster A
miR-1237-5p	Cluster A
miR-1238-5p	Cluster A
miR-1247-3p	Cluster A
miR-1247-5p	Cluster A
miR-1248	Cluster A
miR-1250-5p	Cluster A
miR-1251-3p	Cluster A
miR-1251-5p	Cluster A
miR-1255a	Cluster A
miR-1258	Cluster A
miR-125a-5p	Cluster A
miR-125b-2-3p	Cluster A
miR-125b-5p	Cluster A
miR-1269b	Cluster A
miR-1270	Cluster A
miR-1273h-3p	Cluster A
miR-1278	Cluster A
miR-128-3p	Cluster A
miR-1282	Cluster A
miR-1284	Cluster A
miR-1287-5p	Cluster A
miR-1288-5p	Cluster A
miR-1291	Cluster A
miR-1292-5p	Cluster A
miR-1296-3p	Cluster A
miR-1304-5p	Cluster A
miR-1306-3p	Cluster A
miR-1306-5p	Cluster A
miR-1307-3p	Cluster A
miR-130a-3p	Cluster A
miR-130a-5p	Cluster A
miR-130b-3p	Cluster A
miR-130b-5p	Cluster A
miR-133a-5p	Cluster A
miR-1343-3p	Cluster A
miR-135b-3p	Cluster A
miR-138-2-3p	Cluster A
miR-138-5p	Cluster A
miR-139-3p	Cluster A
miR-141-3p	Cluster A
miR-141-5p	Cluster A
miR-145-3p	Cluster A
miR-1468-5p	Cluster A
miR-146b-3p	Cluster A
miR-1470	Cluster A
miR-148a-3p	Cluster A
miR-148a-5p	Cluster A
miR-148b-3p	Cluster A
miR-149-3p	Cluster A
miR-150-3p	Cluster A
miR-153-3p	Cluster A
miR-1538	Cluster A
miR-155-3p	Cluster A
miR-15a-5p	Cluster A
miR-15b-3p	Cluster A
miR-16-1-3p	Cluster A
miR-16-2-3p	Cluster A
miR-181a-3p	Cluster A
miR-181b-2-3p	Cluster A
miR-181c-3p	Cluster A
miR-187-5p	Cluster A
miR-188-5p	Cluster A
miR-18b-3p	Cluster A
miR-1908-3p	Cluster A
miR-1908-5p	Cluster A
miR-1909-3p	Cluster A
miR-1910-3p	Cluster A
miR-1910-5p	Cluster A
miR-1913	Cluster A
miR-1914-3p	Cluster A
miR-192-5p	Cluster A
miR-193a-3p	Cluster A
miR-193a-5p	Cluster A
miR-193b-3p	Cluster A
miR-194-5p	Cluster A
miR-197-3p	Cluster A
miR-197-5p	Cluster A
miR-1976	Cluster A
miR-199a-3p	Cluster A
miR-199b-3p	Cluster A
miR-19a-3p	Cluster A
miR-19b-1-5p	Cluster A
miR-19b-3p	Cluster A
miR-200a-5p	Cluster A
miR-200b-5p	Cluster A
miR-202-3p	Cluster A
miR-202-5p	Cluster A
miR-206	Cluster A
miR-208a-3p	Cluster A
miR-208b-3p	Cluster A
miR-21-3p	Cluster A
miR-21-5p	Cluster A
miR-210-3p	Cluster A
miR-211-3p	Cluster A
miR-2114-3p	Cluster A
miR-2115-3p	Cluster A
miR-2115-5p	Cluster A
miR-2116-3p	Cluster A
miR-212-5p	Cluster A
miR-215-5p	Cluster A
miR-216a-3p	Cluster A
miR-216a-5p	Cluster A
miR-216b-3p	Cluster A
miR-216b-5p	Cluster A
miR-219a-5p	Cluster A
miR-22-5p	Cluster A
miR-223-5p	Cluster A
miR-23a-5p	Cluster A
miR-23b-5p	Cluster A
miR-24-2-5p	Cluster A
miR-2467-3p	Cluster A
miR-25-3p	Cluster A
miR-26a-2-3p	Cluster A
miR-27a-3p	Cluster A
miR-27b-3p	Cluster A
miR-296-5p	Cluster A
miR-29a-5p	Cluster A
miR-301a-5p	Cluster A
miR-3064-3p	Cluster A
miR-3064-5p	Cluster A
miR-30e-5p	Cluster A
miR-31-3p	Cluster A
miR-3116	Cluster A
miR-3124-5p	Cluster A
miR-3127-5p	Cluster A
miR-3128	Cluster A
miR-3129-5p	Cluster A
miR-3131	Cluster A
miR-3132	Cluster A
miR-3138	Cluster A
miR-3139	Cluster A
miR-3143	Cluster A
miR-3145-5p	Cluster A
miR-3149	Cluster A
miR-3151-3p	Cluster A
miR-3154	Cluster A
miR-3155a	Cluster A
miR-3157-3p	Cluster A
miR-3157-5p	Cluster A
miR-3161	Cluster A
miR-3162-3p	Cluster A
miR-3163	Cluster A
miR-3166	Cluster A
miR-3170	Cluster A
miR-3173-3p	Cluster A
miR-3173-5p	Cluster A
miR-3174	Cluster A
miR-3176	Cluster A
miR-3177-3p	Cluster A
miR-3180	Cluster A
miR-3180-5p	Cluster A
miR-3183	Cluster A
miR-3186-5p	Cluster A
miR-3187-3p	Cluster A
miR-3187-5p	Cluster A
miR-3188	Cluster A
miR-3189-3p	Cluster A
miR-3192-3p	Cluster A
miR-3192-5p	Cluster A
miR-3194-3p	Cluster A
miR-3195	Cluster A
miR-3196	Cluster A
miR-3197	Cluster A
miR-32-5p	Cluster A
miR-3200-3p	Cluster A
miR-320c	Cluster A
miR-320d	Cluster A
miR-320e	Cluster A
miR-328-3p	Cluster A
miR-331-5p	Cluster A
miR-335-5p	Cluster A
miR-339-3p	Cluster A
miR-340-5p	Cluster A
miR-342-5p	Cluster A
miR-345-5p	Cluster A
miR-34a-5p	Cluster A
miR-3605-3p	Cluster A
miR-3605-5p	Cluster A
miR-361-5p	Cluster A
miR-3611	Cluster A
miR-3612	Cluster A
miR-3614-3p	Cluster A
miR-3615	Cluster A
miR-363-3p	Cluster A
miR-363-5p	Cluster A
miR-3651	Cluster A
miR-3652	Cluster A
miR-365a-5p	Cluster A
miR-365b-3p	Cluster A
miR-365b-5p	Cluster A
miR-3661	Cluster A
miR-3663-3p	Cluster A
miR-3665	Cluster A
miR-3675-3p	Cluster A
miR-3678-3p	Cluster A
miR-3678-5p	Cluster A
miR-3679-5p	Cluster A
miR-3680-3p	Cluster A
miR-3680-5p	Cluster A
miR-3689f	Cluster A
miR-3690	Cluster A
miR-3691-5p	Cluster A
miR-3692-3p	Cluster A
miR-370-5p	Cluster A
miR-372-3p	Cluster A
miR-376a-3p	Cluster A
miR-376b-3p	Cluster A
miR-378a-3p	Cluster A
miR-378a-5p	Cluster A
miR-378b	Cluster A
miR-378c	Cluster A
miR-378d	Cluster A
miR-378e	Cluster A
miR-378f	Cluster A
miR-378i	Cluster A
miR-383-3p	Cluster A
miR-3907	Cluster A
miR-3908	Cluster A
miR-3911	Cluster A
miR-3916	Cluster A
miR-3928-3p	Cluster A
miR-3940-3p	Cluster A
miR-3940-5p	Cluster A
miR-3942-5p	Cluster A
miR-3943	Cluster A
miR-3944-3p	Cluster A
miR-3960	Cluster A
miR-409-3p	Cluster A
miR-424-3p	Cluster A
miR-424-5p	Cluster A
miR-425-3p	Cluster A
miR-4252	Cluster A
miR-4258	Cluster A
miR-4262	Cluster A
miR-4267	Cluster A
miR-429	Cluster A
miR-4296	Cluster A
miR-4306	Cluster A
miR-431-3p	Cluster A
miR-4320	Cluster A
miR-4324	Cluster A
miR-4326	Cluster A
miR-433-5p	Cluster A
miR-4418	Cluster A
miR-4420	Cluster A
miR-4423-5p	Cluster A
miR-4425	Cluster A
miR-4429	Cluster A
miR-4437	Cluster A
miR-4440	Cluster A
miR-4442	Cluster A
miR-4446-3p	Cluster A
miR-4447	Cluster A
miR-4448	Cluster A
miR-4455	Cluster A
miR-4457	Cluster A
miR-4458	Cluster A
miR-4466	Cluster A
miR-4467	Cluster A
miR-4473	Cluster A
miR-4474-3p	Cluster A
miR-4479	Cluster A
miR-4489	Cluster A
miR-4492	Cluster A
miR-4495	Cluster A
miR-4497	Cluster A
miR-4499	Cluster A
miR-449b-5p	Cluster A
miR-449c-5p	Cluster A
miR-4500	Cluster A
miR-4501	Cluster A
miR-4504	Cluster A
miR-4508	Cluster A
miR-450a-1-3p	Cluster A
miR-450a-2-3p	Cluster A
miR-4516	Cluster A
miR-451a	Cluster A
miR-452-5p	Cluster A
miR-4522	Cluster A
miR-4538	Cluster A
miR-455-5p	Cluster A
miR-4638-3p	Cluster A
miR-4638-5p	Cluster A
miR-4639-5p	Cluster A
miR-4642	Cluster A
miR-4646-3p	Cluster A
miR-4647	Cluster A
miR-4649-5p	Cluster A
miR-4652-5p	Cluster A
miR-4654	Cluster A
miR-4656	Cluster A
miR-4665-3p	Cluster A
miR-4666a-5p	Cluster A
miR-4666b	Cluster A
miR-4668-5p	Cluster A
miR-4669	Cluster A
miR-4673	Cluster A
miR-4677-3p	Cluster A
miR-4677-5p	Cluster A
miR-4684-3p	Cluster A
miR-4685-3p	Cluster A
miR-4685-5p	Cluster A
miR-4687-3p	Cluster A
miR-4688	Cluster A
miR-4689	Cluster A
miR-4695-3p	Cluster A
miR-4700-5p	Cluster A
miR-4707-3p	Cluster A
miR-4709-3p	Cluster A
miR-4709-5p	Cluster A
miR-4713-3p	Cluster A
miR-4715-3p	Cluster A
miR-4716-3p	Cluster A
miR-4717-3p	Cluster A
miR-4718	Cluster A
miR-4721	Cluster A
miR-4722-5p	Cluster A
miR-4723-3p	Cluster A
miR-4724-5p	Cluster A
miR-4725-3p	Cluster A
miR-4726-3p	Cluster A
miR-4726-5p	Cluster A
miR-4727-3p	Cluster A
miR-4732-3p	Cluster A
miR-4732-5p	Cluster A
miR-4733-5p	Cluster A
miR-4737	Cluster A
miR-4740-3p	Cluster A
miR-4741	Cluster A
miR-4742-3p	Cluster A
miR-4743-5p	Cluster A
miR-4745-5p	Cluster A
miR-4746-5p	Cluster A
miR-4747-3p	Cluster A
miR-4749-5p	Cluster A
miR-4753-5p	Cluster A
miR-4755-3p	Cluster A
miR-4758-3p	Cluster A
miR-4758-5p	Cluster A
miR-4762-3p	Cluster A
miR-4762-5p	Cluster A
miR-4765	Cluster A
miR-4767	Cluster A
miR-4770	Cluster A
miR-4772-5p	Cluster A
miR-4783-3p	Cluster A
miR-4783-5p	Cluster A
miR-4788	Cluster A
miR-4791	Cluster A
miR-4793-5p	Cluster A
miR-4794	Cluster A
miR-4795-3p	Cluster A
miR-4796-5p	Cluster A
miR-4797-3p	Cluster A
miR-483-3p	Cluster A
miR-485-5p	Cluster A
miR-490-5p	Cluster A
miR-491-5p	Cluster A
miR-492	Cluster A
miR-494-5p	Cluster A
[truncated: 2,268 more rows]

## Sheet: 2B
One-sample Mann-Whitney-Wilcox test identifying miRNA clusters with log2FC sign. different from zero
[truncated: 13 more rows]

[truncated: 9 more sheets: 2C, 2D, 2E, 2F, 2G, 3A, 3B, 3C, 3D]
